# Supplementary material for: Reassessing the Evolutionary History of the 17q21 Inversion Polymorphism
Source: Genome Biol Evol. 2015 Nov 11;7(12):3239–48. doi: 10.1093/gbe/evv214 (PMC4700947; doi:10.1093/gbe/evv214)
Supplement: Supplementary Data [file supp_evv214_suppl_data.zip]

Archive with 3 entries (3 files):
- SuppMaterial_Alvesetal_2015_GBE_REVISED.pdf
- Alvesetal_AdditionalDocument.pdf
- SUPPLEMENTARY_TABLES_GBEREVISED.xlsx
