# Supplementary material for: Reassessing the Evolutionary History of the 17q21 Inversion Polymorphism
Source: Genome Biol Evol. 2015 Nov 11;7(12):3239–48. doi: 10.1093/gbe/evv214 (PMC4700947; doi:10.1093/gbe/evv214)
Supplement: Supplementary Data [file supp_evv214_suppl_data.zip › SUPPLEMENTARY_TABLES_GBEREVISED.xlsx]

## Sheet: Supplementary Table I
INDIVIDUAL ID	POPULATION GROUP	SOURCE *	FISH-DETERMINED ORIENTATION	SEQUENOM GENOTYPED	READ DEPTH INFORMATION	NEUTRALITY TEST SAMPLES	GENOTYPE
HG02461	SUB-SAH AFRICA	1000Genomes				X	H1.H1
HG02462	SUB-SAH AFRICA	1000Genomes				X	H1.H1
HG02464	SUB-SAH AFRICA	1000Genomes				X	H1.H1		* Abbreviations:
HG02465	SUB-SAH AFRICA	1000Genomes				X	H1.H1		1000Genomes	1000 Genomes Project
HG02561	SUB-SAH AFRICA	1000Genomes				X	H1.H1		HGDP Panel	Human Genome Diversity Project
HG02562	SUB-SAH AFRICA	1000Genomes				X	H1.H1		DC	David Comas' Lab
HG02568	SUB-SAH AFRICA	1000Genomes				X	H1.H1		PH	Peter Heutink's Lab
HG02570	SUB-SAH AFRICA	1000Genomes				X	H1.H1		LC	Lounès Chikhi's Lab
HG02571	SUB-SAH AFRICA	1000Genomes				X	H1.H1		AA	António Amorim's Lab
HG02573	SUB-SAH AFRICA	1000Genomes				X	H1.H1
HG02574	SUB-SAH AFRICA	1000Genomes				X	H1.H1
HG02582	SUB-SAH AFRICA	1000Genomes				X	H1.H1
HG02583	SUB-SAH AFRICA	1000Genomes				X	H1.H1
HG02585	SUB-SAH AFRICA	1000Genomes				X	H1.H1
HG02586	SUB-SAH AFRICA	1000Genomes					H1.H2D
HG02588	SUB-SAH AFRICA	1000Genomes				X	H1.H1
HG02589	SUB-SAH AFRICA	1000Genomes				X	H1.H1
HG02594	SUB-SAH AFRICA	1000Genomes				X	H1.H1
HG02595	SUB-SAH AFRICA	1000Genomes				X	H1.H1
HG02610	SUB-SAH AFRICA	1000Genomes				X	H1.H1
HG02611	SUB-SAH AFRICA	1000Genomes				X	H1.H1
HG02613	SUB-SAH AFRICA	1000Genomes				X	H1.H1
HG02614	SUB-SAH AFRICA	1000Genomes				X	H1.H1
HG02620	SUB-SAH AFRICA	1000Genomes				X	H1.H1
HG02621	SUB-SAH AFRICA	1000Genomes				X	H1.H1
HG02623	SUB-SAH AFRICA	1000Genomes				X	H1.H1
HG02624	SUB-SAH AFRICA	1000Genomes				X	H1.H1
HG02628	SUB-SAH AFRICA	1000Genomes				X	H1.H1
HG02629	SUB-SAH AFRICA	1000Genomes				X	H1.H1
HG02634	SUB-SAH AFRICA	1000Genomes				X	H1.H1
HG02635	SUB-SAH AFRICA	1000Genomes				X	H1.H1
HG02642	SUB-SAH AFRICA	1000Genomes				X	H1.H1
HG02643	SUB-SAH AFRICA	1000Genomes				X	H1.H1
HG02645	SUB-SAH AFRICA	1000Genomes				X	H1.H1
HG02646	SUB-SAH AFRICA	1000Genomes				X	H1.H1
HG02666	SUB-SAH AFRICA	1000Genomes				X	H1.H1
HG02667	SUB-SAH AFRICA	1000Genomes				X	H1.H1
HG02675	SUB-SAH AFRICA	1000Genomes				X	H1.H1
HG02676	SUB-SAH AFRICA	1000Genomes				X	H1.H1
HG02678	SUB-SAH AFRICA	1000Genomes				X	H1.H1
HG02679	SUB-SAH AFRICA	1000Genomes				X	H1.H1
HG02702	SUB-SAH AFRICA	1000Genomes				X	H1.H1
HG02703	SUB-SAH AFRICA	1000Genomes				X	H1.H1
HG02715	SUB-SAH AFRICA	1000Genomes				X	H1.H1
HG02716	SUB-SAH AFRICA	1000Genomes				X	H1.H1
HG02721	SUB-SAH AFRICA	1000Genomes				X	H1.H1
HG02722	SUB-SAH AFRICA	1000Genomes				X	H1.H1
HG02756	SUB-SAH AFRICA	1000Genomes				X	H1.H1
HG02757	SUB-SAH AFRICA	1000Genomes				X	H1.H1
HG02759	SUB-SAH AFRICA	1000Genomes				X	H1.H1
HG02760	SUB-SAH AFRICA	1000Genomes				X	H1.H1
HG02763	SUB-SAH AFRICA	1000Genomes				X	H1.H1
HG02768	SUB-SAH AFRICA	1000Genomes					H1.H1
HG02769	SUB-SAH AFRICA	1000Genomes					H1.H1
HG02771	SUB-SAH AFRICA	1000Genomes					H1.H1
HG02772	SUB-SAH AFRICA	1000Genomes					H1.H1
HG02798	SUB-SAH AFRICA	1000Genomes					H1.H1
HG02799	SUB-SAH AFRICA	1000Genomes					H1.H1
HG02804	SUB-SAH AFRICA	1000Genomes					H1.H1
HG02805	SUB-SAH AFRICA	1000Genomes					H1.H1
HG02807	SUB-SAH AFRICA	1000Genomes					H1.H1
HG02808	SUB-SAH AFRICA	1000Genomes					H1.H1
HG02810	SUB-SAH AFRICA	1000Genomes					H1.H1
HG02811	SUB-SAH AFRICA	1000Genomes					H1.H1
HG02813	SUB-SAH AFRICA	1000Genomes					H1.H1
HG02814	SUB-SAH AFRICA	1000Genomes					H1.H1
HG02816	SUB-SAH AFRICA	1000Genomes					H1.H1
HG02817	SUB-SAH AFRICA	1000Genomes					H1.H1
HG02819	SUB-SAH AFRICA	1000Genomes					H1.H1
HG02820	SUB-SAH AFRICA	1000Genomes					H1.H1
HG02836	SUB-SAH AFRICA	1000Genomes					H1.H1
HG02837	SUB-SAH AFRICA	1000Genomes					H1.H1
HG02839	SUB-SAH AFRICA	1000Genomes					H1.H1
HG02840	SUB-SAH AFRICA	1000Genomes					H1.H1
HG02851	SUB-SAH AFRICA	1000Genomes					H1.H1
HG02852	SUB-SAH AFRICA	1000Genomes					H1.H1
HG02854	SUB-SAH AFRICA	1000Genomes					H1.H1
HG02855	SUB-SAH AFRICA	1000Genomes					H1.H1
HG02860	SUB-SAH AFRICA	1000Genomes					H1.H1
HG02861	SUB-SAH AFRICA	1000Genomes					H1.H1
HG02870	SUB-SAH AFRICA	1000Genomes					H1.H1
HG02878	SUB-SAH AFRICA	1000Genomes					H1.H1
HG02879	SUB-SAH AFRICA	1000Genomes					H1.H1
HG02881	SUB-SAH AFRICA	1000Genomes					H1.H1
HG02882	SUB-SAH AFRICA	1000Genomes					H1.H1
HG02884	SUB-SAH AFRICA	1000Genomes					H1.H1
HG02885	SUB-SAH AFRICA	1000Genomes					H1.H1
HG02887	SUB-SAH AFRICA	1000Genomes					H1.H1
HG02888	SUB-SAH AFRICA	1000Genomes					H1.H1
HG02890	SUB-SAH AFRICA	1000Genomes					H1.H1
HG02891	SUB-SAH AFRICA	1000Genomes					H1.H1
HG02895	SUB-SAH AFRICA	1000Genomes					H1.H1
HG02896	SUB-SAH AFRICA	1000Genomes					H1.H1
HG02922	SUB-SAH AFRICA	1000Genomes					H1.H1
HG02923	SUB-SAH AFRICA	1000Genomes					H1.H1
HG02938	SUB-SAH AFRICA	1000Genomes					H1.H1
HG02941	SUB-SAH AFRICA	1000Genomes					H1.H1
HG02943	SUB-SAH AFRICA	1000Genomes					H1.H1
HG02944	SUB-SAH AFRICA	1000Genomes					H1.H1
HG02946	SUB-SAH AFRICA	1000Genomes					H1.H1
HG02947	SUB-SAH AFRICA	1000Genomes					H1.H1
HG02952	SUB-SAH AFRICA	1000Genomes					H1.H1
HG02953	SUB-SAH AFRICA	1000Genomes					H1.H1
HG02968	SUB-SAH AFRICA	1000Genomes					H1.H1
HG02970	SUB-SAH AFRICA	1000Genomes					H1.H1
HG02971	SUB-SAH AFRICA	1000Genomes					H1.H1
HG02973	SUB-SAH AFRICA	1000Genomes					H1.H1
HG02974	SUB-SAH AFRICA	1000Genomes					H1.H1
HG02976	SUB-SAH AFRICA	1000Genomes					H1.H1
HG02977	SUB-SAH AFRICA	1000Genomes					H1.H1
HG02979	SUB-SAH AFRICA	1000Genomes					H1.H1
HG02981	SUB-SAH AFRICA	1000Genomes					H1.H1
HG02982	SUB-SAH AFRICA	1000Genomes					H1.H1
HG02983	SUB-SAH AFRICA	1000Genomes					H1.H1
HG03024	SUB-SAH AFRICA	1000Genomes					H1.H1
HG03025	SUB-SAH AFRICA	1000Genomes					H1.H1
HG03027	SUB-SAH AFRICA	1000Genomes					H1.H1
HG03028	SUB-SAH AFRICA	1000Genomes					H1.H1
HG03039	SUB-SAH AFRICA	1000Genomes					H1.H1
HG03040	SUB-SAH AFRICA	1000Genomes					H1.H1
HG03045	SUB-SAH AFRICA	1000Genomes					H1.H1
HG03046	SUB-SAH AFRICA	1000Genomes					H1.H1
HG03048	SUB-SAH AFRICA	1000Genomes					H1.H1
HG03049	SUB-SAH AFRICA	1000Genomes					H1.H1
HG03099	SUB-SAH AFRICA	1000Genomes					H1.H1
HG03100	SUB-SAH AFRICA	1000Genomes					H1.H1
HG03103	SUB-SAH AFRICA	1000Genomes					H1.H1
HG03105	SUB-SAH AFRICA	1000Genomes					H1.H1
HG03108	SUB-SAH AFRICA	1000Genomes					H1.H1
HG03109	SUB-SAH AFRICA	1000Genomes					H1.H1
HG03111	SUB-SAH AFRICA	1000Genomes					H1.H1
HG03112	SUB-SAH AFRICA	1000Genomes					H1.H1
HG03114	SUB-SAH AFRICA	1000Genomes					H1.H1
HG03115	SUB-SAH AFRICA	1000Genomes					H1.H1
HG03117	SUB-SAH AFRICA	1000Genomes					H1.H1
HG03118	SUB-SAH AFRICA	1000Genomes					H1.H1
HG03120	SUB-SAH AFRICA	1000Genomes					H1.H1
HG03121	SUB-SAH AFRICA	1000Genomes					H1.H1
HG03123	SUB-SAH AFRICA	1000Genomes					H1.H1
HG03124	SUB-SAH AFRICA	1000Genomes					H1.H1
HG03126	SUB-SAH AFRICA	1000Genomes					H1.H1
HG03127	SUB-SAH AFRICA	1000Genomes					H1.H1
HG03129	SUB-SAH AFRICA	1000Genomes					H1.H1
HG03130	SUB-SAH AFRICA	1000Genomes					H1.H1
HG03132	SUB-SAH AFRICA	1000Genomes					H1.H1
HG03133	SUB-SAH AFRICA	1000Genomes					H1.H1
HG03135	SUB-SAH AFRICA	1000Genomes					H1.H1
HG03136	SUB-SAH AFRICA	1000Genomes					H1.H1
HG03139	SUB-SAH AFRICA	1000Genomes					H1.H1
HG03157	SUB-SAH AFRICA	1000Genomes					H1.H1
HG03159	SUB-SAH AFRICA	1000Genomes					H1.H1
HG03160	SUB-SAH AFRICA	1000Genomes					H1.H1
HG03162	SUB-SAH AFRICA	1000Genomes					H1.H1
HG03163	SUB-SAH AFRICA	1000Genomes					H1.H1
HG03166	SUB-SAH AFRICA	1000Genomes					H1.H1
HG03168	SUB-SAH AFRICA	1000Genomes					H1.H1
HG03169	SUB-SAH AFRICA	1000Genomes					H1.H1
HG03172	SUB-SAH AFRICA	1000Genomes					H1.H1
HG03175	SUB-SAH AFRICA	1000Genomes					H1.H1
HG03189	SUB-SAH AFRICA	1000Genomes					H1.H1
HG03190	SUB-SAH AFRICA	1000Genomes					H1.H1
HG03193	SUB-SAH AFRICA	1000Genomes					H1.H1
HG03195	SUB-SAH AFRICA	1000Genomes					H1.H1
HG03196	SUB-SAH AFRICA	1000Genomes					H1.H1
HG03198	SUB-SAH AFRICA	1000Genomes					H1.H1
HG03199	SUB-SAH AFRICA	1000Genomes					H1.H1
HG03202	SUB-SAH AFRICA	1000Genomes					H1.H1
HG03240	SUB-SAH AFRICA	1000Genomes					H1.H1
HG03241	SUB-SAH AFRICA	1000Genomes					H1.H1
HG03246	SUB-SAH AFRICA	1000Genomes					H1.H1
HG03247	SUB-SAH AFRICA	1000Genomes					H1.H1
HG03258	SUB-SAH AFRICA	1000Genomes					H1.H1
HG03259	SUB-SAH AFRICA	1000Genomes					H1.H1
HG03265	SUB-SAH AFRICA	1000Genomes					H1.H1
HG03267	SUB-SAH AFRICA	1000Genomes					H1.H1
HG03268	SUB-SAH AFRICA	1000Genomes					H1.H1
HG03270	SUB-SAH AFRICA	1000Genomes					H1.H1
HG03271	SUB-SAH AFRICA	1000Genomes					H1.H1
HG03279	SUB-SAH AFRICA	1000Genomes					H1.H1
HG03280	SUB-SAH AFRICA	1000Genomes					H1.H1
HG03291	SUB-SAH AFRICA	1000Genomes					H1.H1
HG03294	SUB-SAH AFRICA	1000Genomes					H1.H1
HG03295	SUB-SAH AFRICA	1000Genomes					H1.H1
HG03297	SUB-SAH AFRICA	1000Genomes					H1.H1
HG03298	SUB-SAH AFRICA	1000Genomes					H1.H1
HG03300	SUB-SAH AFRICA	1000Genomes					H1.H1
HG03301	SUB-SAH AFRICA	1000Genomes					H1.H1
HG03303	SUB-SAH AFRICA	1000Genomes					H1.H1
HG03304	SUB-SAH AFRICA	1000Genomes					H1.H1
HG03311	SUB-SAH AFRICA	1000Genomes					H1.H1
HG03313	SUB-SAH AFRICA	1000Genomes					H1.H1
HG03342	SUB-SAH AFRICA	1000Genomes					H1.H1
HG03343	SUB-SAH AFRICA	1000Genomes					H1.H1
HG03351	SUB-SAH AFRICA	1000Genomes					H1.H1
HG03352	SUB-SAH AFRICA	1000Genomes					H1.H1
HG03354	SUB-SAH AFRICA	1000Genomes					H1.H1
HG03363	SUB-SAH AFRICA	1000Genomes					H1.H1
HG03366	SUB-SAH AFRICA	1000Genomes					H1.H1
HG03367	SUB-SAH AFRICA	1000Genomes					H1.H1
HG03369	SUB-SAH AFRICA	1000Genomes					H1.H1
HG03370	SUB-SAH AFRICA	1000Genomes					H1.H1
HG03372	SUB-SAH AFRICA	1000Genomes					H1.H1
HG03499	SUB-SAH AFRICA	1000Genomes					H1.H1
HG03511	SUB-SAH AFRICA	1000Genomes					H1.H1
HG03514	SUB-SAH AFRICA	1000Genomes					H1.H1
HG03515	SUB-SAH AFRICA	1000Genomes					H1.H1
HG03517	SUB-SAH AFRICA	1000Genomes					H1.H1
HG03518	SUB-SAH AFRICA	1000Genomes					H1.H1
HG03520	SUB-SAH AFRICA	1000Genomes					H1.H1
HG03521	SUB-SAH AFRICA	1000Genomes					H1.H1
HG03538	SUB-SAH AFRICA	1000Genomes					H1.H1
HG03539	SUB-SAH AFRICA	1000Genomes					H1.H1
NA18486	SUB-SAH AFRICA	1000Genomes					H1.H1
NA18488	SUB-SAH AFRICA	1000Genomes					H1.H1
NA18489	SUB-SAH AFRICA	1000Genomes					H1.H1
NA18498	SUB-SAH AFRICA	1000Genomes					H1.H1
NA18499	SUB-SAH AFRICA	1000Genomes					H1.H1
NA18501	SUB-SAH AFRICA	1000Genomes					H1.H1
NA18502	SUB-SAH AFRICA	1000Genomes					H1.H1
NA18504	SUB-SAH AFRICA	1000Genomes					H1.H1
NA18505	SUB-SAH AFRICA	1000Genomes					H1.H1
NA18507	SUB-SAH AFRICA	1000Genomes					H1.H1
NA18508	SUB-SAH AFRICA	1000Genomes					H1.H1
NA18510	SUB-SAH AFRICA	1000Genomes					H1.H1
NA18511	SUB-SAH AFRICA	1000Genomes					H1.H1
NA18516	SUB-SAH AFRICA	1000Genomes					H1.H1
NA18517	SUB-SAH AFRICA	1000Genomes					H1.H1
NA18519	SUB-SAH AFRICA	1000Genomes					H1.H1
NA18520	SUB-SAH AFRICA	1000Genomes					H1.H1
NA18522	SUB-SAH AFRICA	1000Genomes					H1.H1
NA18523	SUB-SAH AFRICA	1000Genomes					H1.H1
NA18853	SUB-SAH AFRICA	1000Genomes					H1.H1
NA18856	SUB-SAH AFRICA	1000Genomes					H1.H1
NA18858	SUB-SAH AFRICA	1000Genomes					H1.H1
NA18861	SUB-SAH AFRICA	1000Genomes					H1.H1
NA18864	SUB-SAH AFRICA	1000Genomes					H1.H1
NA18865	SUB-SAH AFRICA	1000Genomes					H1.H1
NA18867	SUB-SAH AFRICA	1000Genomes					H1.H1
NA18868	SUB-SAH AFRICA	1000Genomes					H1.H1
NA18870	SUB-SAH AFRICA	1000Genomes					H1.H1
NA18871	SUB-SAH AFRICA	1000Genomes					H1.H1
NA18873	SUB-SAH AFRICA	1000Genomes					H1.H1
NA18874	SUB-SAH AFRICA	1000Genomes					H1.H1
NA18876	SUB-SAH AFRICA	1000Genomes					H1.H1
NA18877	SUB-SAH AFRICA	1000Genomes					H1.H1
NA18878	SUB-SAH AFRICA	1000Genomes					H1.H1
NA18879	SUB-SAH AFRICA	1000Genomes					H1.H1
NA18881	SUB-SAH AFRICA	1000Genomes					H1.H1
NA18907	SUB-SAH AFRICA	1000Genomes					H1.H1
NA18908	SUB-SAH AFRICA	1000Genomes					H1.H1
NA18909	SUB-SAH AFRICA	1000Genomes					H1.H1
NA18910	SUB-SAH AFRICA	1000Genomes					H1.H1
NA18912	SUB-SAH AFRICA	1000Genomes					H1.H1
NA18915	SUB-SAH AFRICA	1000Genomes					H1.H1
NA18916	SUB-SAH AFRICA	1000Genomes					H1.H1
NA18917	SUB-SAH AFRICA	1000Genomes					H1.H1
NA18923	SUB-SAH AFRICA	1000Genomes					H1.H1
NA18924	SUB-SAH AFRICA	1000Genomes					H1.H1
NA18933	SUB-SAH AFRICA	1000Genomes					H1.H1
NA18934	SUB-SAH AFRICA	1000Genomes					H1.H1
NA19017	SUB-SAH AFRICA	1000Genomes					H1.H1
NA19019	SUB-SAH AFRICA	1000Genomes					H1.H1
NA19020	SUB-SAH AFRICA	1000Genomes					H1.H1
NA19023	SUB-SAH AFRICA	1000Genomes					H1.H1
NA19024	SUB-SAH AFRICA	1000Genomes					H1.H1
NA19025	SUB-SAH AFRICA	1000Genomes					H1.H1
NA19026	SUB-SAH AFRICA	1000Genomes					H1.H1
NA19027	SUB-SAH AFRICA	1000Genomes					H1.H1
NA19028	SUB-SAH AFRICA	1000Genomes					H1.H1
NA19030	SUB-SAH AFRICA	1000Genomes					H1.H1
NA19031	SUB-SAH AFRICA	1000Genomes					H1.H1
NA19035	SUB-SAH AFRICA	1000Genomes					H1.H1
NA19036	SUB-SAH AFRICA	1000Genomes					H1.H1
NA19037	SUB-SAH AFRICA	1000Genomes					H1.H1
NA19038	SUB-SAH AFRICA	1000Genomes					H1.H1
NA19041	SUB-SAH AFRICA	1000Genomes					H1.H1
NA19043	SUB-SAH AFRICA	1000Genomes					H1.H1
NA19092	SUB-SAH AFRICA	1000Genomes					H1.H1
NA19093	SUB-SAH AFRICA	1000Genomes					H1.H1
NA19095	SUB-SAH AFRICA	1000Genomes					H1.H1
NA19096	SUB-SAH AFRICA	1000Genomes					H1.H1
NA19098	SUB-SAH AFRICA	1000Genomes					H1.H1
NA19099	SUB-SAH AFRICA	1000Genomes					H1.H1
NA19102	SUB-SAH AFRICA	1000Genomes					H1.H1
NA19107	SUB-SAH AFRICA	1000Genomes					H1.H1
NA19108	SUB-SAH AFRICA	1000Genomes					H1.H1
NA19113	SUB-SAH AFRICA	1000Genomes					H1.H1
NA19114	SUB-SAH AFRICA	1000Genomes					H1.H1
NA19116	SUB-SAH AFRICA	1000Genomes					H1.H1
NA19117	SUB-SAH AFRICA	1000Genomes					H1.H1
NA19118	SUB-SAH AFRICA	1000Genomes					H1.H1
NA19119	SUB-SAH AFRICA	1000Genomes					H1.H1
NA19121	SUB-SAH AFRICA	1000Genomes					H1.H1
NA19129	SUB-SAH AFRICA	1000Genomes					H1.H1
NA19130	SUB-SAH AFRICA	1000Genomes					H1.H1
NA19131	SUB-SAH AFRICA	1000Genomes					H1.H1
NA19137	SUB-SAH AFRICA	1000Genomes					H1.H1
NA19138	SUB-SAH AFRICA	1000Genomes					H1.H1
NA19141	SUB-SAH AFRICA	1000Genomes					H1.H1
NA19143	SUB-SAH AFRICA	1000Genomes					H1.H1
NA19144	SUB-SAH AFRICA	1000Genomes					H1.H1
NA19146	SUB-SAH AFRICA	1000Genomes					H1.H1
NA19147	SUB-SAH AFRICA	1000Genomes					H1.H1
NA19149	SUB-SAH AFRICA	1000Genomes					H1.H1
NA19152	SUB-SAH AFRICA	1000Genomes					H1.H1
NA19153	SUB-SAH AFRICA	1000Genomes					H1.H1
NA19159	SUB-SAH AFRICA	1000Genomes					H1.H1
NA19160	SUB-SAH AFRICA	1000Genomes					H1.H1
NA19171	SUB-SAH AFRICA	1000Genomes					H1.H1
NA19172	SUB-SAH AFRICA	1000Genomes					H1.H1
NA19175	SUB-SAH AFRICA	1000Genomes					H1.H1
NA19184	SUB-SAH AFRICA	1000Genomes					H1.H1
NA19185	SUB-SAH AFRICA	1000Genomes					H1.H1
NA19189	SUB-SAH AFRICA	1000Genomes					H1.H1
NA19190	SUB-SAH AFRICA	1000Genomes					H1.H1
NA19197	SUB-SAH AFRICA	1000Genomes					H1.H1
NA19198	SUB-SAH AFRICA	1000Genomes					H1.H1
NA19200	SUB-SAH AFRICA	1000Genomes					H1.H1
NA19201	SUB-SAH AFRICA	1000Genomes					H1.H1
NA19204	SUB-SAH AFRICA	1000Genomes					H1.H1
NA19206	SUB-SAH AFRICA	1000Genomes					H1.H1
NA19207	SUB-SAH AFRICA	1000Genomes					H1.H1
NA19209	SUB-SAH AFRICA	1000Genomes					H1.H1
NA19210	SUB-SAH AFRICA	1000Genomes					H1.H1
NA19213	SUB-SAH AFRICA	1000Genomes					H1.H1
NA19214	SUB-SAH AFRICA	1000Genomes					H1.H1
NA19222	SUB-SAH AFRICA	1000Genomes					H1.H1
NA19223	SUB-SAH AFRICA	1000Genomes					H1.H1
NA19225	SUB-SAH AFRICA	1000Genomes					H1.H1
NA19235	SUB-SAH AFRICA	1000Genomes					H1.H1
NA19236	SUB-SAH AFRICA	1000Genomes					H1.H1
NA19238	SUB-SAH AFRICA	1000Genomes					H1.H1
NA19239	SUB-SAH AFRICA	1000Genomes					H1.H1
NA19247	SUB-SAH AFRICA	1000Genomes					H1.H1
NA19248	SUB-SAH AFRICA	1000Genomes					H1.H1
NA19256	SUB-SAH AFRICA	1000Genomes					H1.H1
NA19257	SUB-SAH AFRICA	1000Genomes					H1.H1
NA19307	SUB-SAH AFRICA	1000Genomes					H1.H1
NA19308	SUB-SAH AFRICA	1000Genomes					H1.H1
NA19309	SUB-SAH AFRICA	1000Genomes					H1.H1
NA19310	SUB-SAH AFRICA	1000Genomes					H1.H1
NA19312	SUB-SAH AFRICA	1000Genomes					H1.H1
NA19314	SUB-SAH AFRICA	1000Genomes					H1.H1
NA19315	SUB-SAH AFRICA	1000Genomes					H1.H1
NA19316	SUB-SAH AFRICA	1000Genomes					H1.H1
NA19317	SUB-SAH AFRICA	1000Genomes					H1.H1
NA19318	SUB-SAH AFRICA	1000Genomes					H1.H1
NA19319	SUB-SAH AFRICA	1000Genomes					H1.H1
NA19320	SUB-SAH AFRICA	1000Genomes					H1.H1
NA19321	SUB-SAH AFRICA	1000Genomes					H1.H1
NA19323	SUB-SAH AFRICA	1000Genomes					H1.H1
NA19324	SUB-SAH AFRICA	1000Genomes					H1.H1
NA19327	SUB-SAH AFRICA	1000Genomes					H1.H1
NA19328	SUB-SAH AFRICA	1000Genomes					H1.H1
NA19331	SUB-SAH AFRICA	1000Genomes					H1.H1
NA19332	SUB-SAH AFRICA	1000Genomes					H1.H1
NA19334	SUB-SAH AFRICA	1000Genomes					H1.H1
NA19338	SUB-SAH AFRICA	1000Genomes					H1.H1
NA19346	SUB-SAH AFRICA	1000Genomes					H1.H1
NA19347	SUB-SAH AFRICA	1000Genomes					H1.H1
NA19350	SUB-SAH AFRICA	1000Genomes					H1.H1
NA19351	SUB-SAH AFRICA	1000Genomes					H1.H1
NA19355	SUB-SAH AFRICA	1000Genomes					H1.H1
NA19360	SUB-SAH AFRICA	1000Genomes					H1.H1
NA19372	SUB-SAH AFRICA	1000Genomes					H1.H1
NA19374	SUB-SAH AFRICA	1000Genomes					H1.H1
NA19375	SUB-SAH AFRICA	1000Genomes					H1.H1
NA19376	SUB-SAH AFRICA	1000Genomes					H1.H1
NA19377	SUB-SAH AFRICA	1000Genomes					H1.H1
NA19378	SUB-SAH AFRICA	1000Genomes					H1.H1
NA19379	SUB-SAH AFRICA	1000Genomes					H1.H1
NA19380	SUB-SAH AFRICA	1000Genomes					H1.H1
NA19383	SUB-SAH AFRICA	1000Genomes					H1.H1
NA19384	SUB-SAH AFRICA	1000Genomes					H1.H1
NA19385	SUB-SAH AFRICA	1000Genomes					H1.H1
NA19390	SUB-SAH AFRICA	1000Genomes					H1.H1
NA19391	SUB-SAH AFRICA	1000Genomes					H1.H1
NA19393	SUB-SAH AFRICA	1000Genomes					H1.H1
NA19394	SUB-SAH AFRICA	1000Genomes					H1.H1
NA19395	SUB-SAH AFRICA	1000Genomes					H1.H1
NA19397	SUB-SAH AFRICA	1000Genomes					H1.H1
NA19399	SUB-SAH AFRICA	1000Genomes					H1.H1
NA19401	SUB-SAH AFRICA	1000Genomes					H1.H1
NA19403	SUB-SAH AFRICA	1000Genomes					H1.H1
NA19404	SUB-SAH AFRICA	1000Genomes					H1.H1
NA19428	SUB-SAH AFRICA	1000Genomes					H1.H1
NA19429	SUB-SAH AFRICA	1000Genomes					H1.H1
NA19430	SUB-SAH AFRICA	1000Genomes					H1.H1
NA19431	SUB-SAH AFRICA	1000Genomes					H1.H1
NA19434	SUB-SAH AFRICA	1000Genomes					H1.H1
NA19435	SUB-SAH AFRICA	1000Genomes					H1.H1
NA19436	SUB-SAH AFRICA	1000Genomes					H1.H1
NA19437	SUB-SAH AFRICA	1000Genomes					H1.H1
NA19438	SUB-SAH AFRICA	1000Genomes					H1.H1
NA19439	SUB-SAH AFRICA	1000Genomes					H1.H1
NA19440	SUB-SAH AFRICA	1000Genomes					H1.H1
NA19443	SUB-SAH AFRICA	1000Genomes					H1.H1
NA19445	SUB-SAH AFRICA	1000Genomes					H1.H1
NA19446	SUB-SAH AFRICA	1000Genomes					H1.H1
NA19448	SUB-SAH AFRICA	1000Genomes					H1.H1
NA19449	SUB-SAH AFRICA	1000Genomes					H1.H1
NA19451	SUB-SAH AFRICA	1000Genomes					H1.H1
NA19452	SUB-SAH AFRICA	1000Genomes					H1.H1
NA19454	SUB-SAH AFRICA	1000Genomes					H1.H1
NA19455	SUB-SAH AFRICA	1000Genomes					H1.H1
NA19456	SUB-SAH AFRICA	1000Genomes					H1.H1
NA19457	SUB-SAH AFRICA	1000Genomes					H1.H1
NA19461	SUB-SAH AFRICA	1000Genomes					H1.H1
NA19462	SUB-SAH AFRICA	1000Genomes					H1.H1
NA19463	SUB-SAH AFRICA	1000Genomes					H1.H1
NA19466	SUB-SAH AFRICA	1000Genomes					H1.H1
NA19467	SUB-SAH AFRICA	1000Genomes					H1.H1
NA19468	SUB-SAH AFRICA	1000Genomes					H1.H1
NA19471	SUB-SAH AFRICA	1000Genomes					H1.H1
NA19472	SUB-SAH AFRICA	1000Genomes					H1.H1
NA19473	SUB-SAH AFRICA	1000Genomes					H1.H1
NA19474	SUB-SAH AFRICA	1000Genomes					H1.H1
NA19475	SUB-SAH AFRICA	1000Genomes					H1.H1
HG00096	EUROPE	1000Genomes					H1.H2D
HG00097	EUROPE	1000Genomes				X	H1.H1
HG00099	EUROPE	1000Genomes				X	H1.H1
HG00100	EUROPE	1000Genomes					H1.H2D
HG00101	EUROPE	1000Genomes				X	H1.H1
HG00102	EUROPE	1000Genomes				X	H1.H1
HG00103	EUROPE	1000Genomes				X	H1.H1
HG00105	EUROPE	1000Genomes				X	H1.H1
HG00106	EUROPE	1000Genomes					H1.H2D
HG00107	EUROPE	1000Genomes				X	H1.H1
HG00108	EUROPE	1000Genomes				X	H1.H1
HG00109	EUROPE	1000Genomes					H1.H2D
HG00110	EUROPE	1000Genomes					H1.H2D
HG00111	EUROPE	1000Genomes				X	H1.H1
HG00112	EUROPE	1000Genomes				X	H1.H1
HG00113	EUROPE	1000Genomes					H1.H2D
HG00114	EUROPE	1000Genomes					H1.H2D
HG00115	EUROPE	1000Genomes				X	H1.H1
HG00116	EUROPE	1000Genomes				X	H1.H1
HG00117	EUROPE	1000Genomes				X	H1.H1
HG00118	EUROPE	1000Genomes					H1.H2D
HG00119	EUROPE	1000Genomes				X	H1.H1
HG00120	EUROPE	1000Genomes				X	H1.H1
HG00121	EUROPE	1000Genomes					H1.H1
HG00122	EUROPE	1000Genomes					H1.H1
HG00123	EUROPE	1000Genomes					H1.H1
HG00125	EUROPE	1000Genomes					H1.H2D
HG00126	EUROPE	1000Genomes					H1.H2D
HG00127	EUROPE	1000Genomes					H1.H2D
HG00128	EUROPE	1000Genomes					H1.H1
HG00129	EUROPE	1000Genomes					H1.H1
HG00130	EUROPE	1000Genomes					H1.H2D
HG00131	EUROPE	1000Genomes					H1.H1
HG00132	EUROPE	1000Genomes					H1.H2D
HG00133	EUROPE	1000Genomes					H1.H2D
HG00136	EUROPE	1000Genomes					H1.H2D
HG00137	EUROPE	1000Genomes					H1.H2
HG00138	EUROPE	1000Genomes					H1.H2D
HG00139	EUROPE	1000Genomes					H1.H1
HG00140	EUROPE	1000Genomes					H1.H2D
HG00141	EUROPE	1000Genomes					H1.H2D
HG00142	EUROPE	1000Genomes					H1.H1
HG00143	EUROPE	1000Genomes					H1.H1
HG00145	EUROPE	1000Genomes					H1.H2
HG00146	EUROPE	1000Genomes					H1.H1
HG00148	EUROPE	1000Genomes					H1.H1
HG00149	EUROPE	1000Genomes					H1.H1
HG00150	EUROPE	1000Genomes			X	X	H2D.H2D
HG00151	EUROPE	1000Genomes					H1.H1
HG00154	EUROPE	1000Genomes					H1.H1
HG00155	EUROPE	1000Genomes					H1.H2D
HG00157	EUROPE	1000Genomes					H1.H1
HG00158	EUROPE	1000Genomes					H1.H2D
HG00159	EUROPE	1000Genomes					H1.H2D
HG00160	EUROPE	1000Genomes					H1.H2D
HG00171	EUROPE	1000Genomes					H1.H1
HG00173	EUROPE	1000Genomes					H1.H1
HG00174	EUROPE	1000Genomes					H1.H2D
HG00176	EUROPE	1000Genomes					H1.H1
HG00177	EUROPE	1000Genomes					H1.H1
HG00178	EUROPE	1000Genomes					H1.H1
HG00179	EUROPE	1000Genomes					H1.H1
HG00180	EUROPE	1000Genomes					H1.H2D
HG00181	EUROPE	1000Genomes					H1.H1
HG00182	EUROPE	1000Genomes					H1.H1
HG00183	EUROPE	1000Genomes					H1.H1
HG00185	EUROPE	1000Genomes					H1.H1
HG00186	EUROPE	1000Genomes					H1.H2D
HG00187	EUROPE	1000Genomes					H1.H1
HG00188	EUROPE	1000Genomes					H1.H1
HG00189	EUROPE	1000Genomes					H1.H1
HG00190	EUROPE	1000Genomes					H1.H2D
HG00231	EUROPE	1000Genomes					H1.H1
HG00232	EUROPE	1000Genomes					H1.H1
HG00233	EUROPE	1000Genomes					H1.H2D
HG00234	EUROPE	1000Genomes					H1.H2D
HG00235	EUROPE	1000Genomes					H1.H1
HG00236	EUROPE	1000Genomes					H1.H1
HG00237	EUROPE	1000Genomes					H1.H2
HG00238	EUROPE	1000Genomes					H1.H2D
HG00239	EUROPE	1000Genomes					H1.H2D
HG00240	EUROPE	1000Genomes			X	X	H2D.H2D
HG00242	EUROPE	1000Genomes					H1.H2D
HG00243	EUROPE	1000Genomes					H1.H1
HG00244	EUROPE	1000Genomes					H1.H1
HG00245	EUROPE	1000Genomes					H1.H1
HG00246	EUROPE	1000Genomes					H1.H2D
HG00250	EUROPE	1000Genomes					H1.H1
HG00251	EUROPE	1000Genomes					H1.H2D
HG00252	EUROPE	1000Genomes					H1.H2D
HG00253	EUROPE	1000Genomes					H1.H1
HG00254	EUROPE	1000Genomes					H1.H2D
HG00255	EUROPE	1000Genomes					H1.H1
HG00256	EUROPE	1000Genomes					H1.H2D
HG00257	EUROPE	1000Genomes					H1.H1
HG00258	EUROPE	1000Genomes					H1.H1
HG00259	EUROPE	1000Genomes					H1.H1
HG00260	EUROPE	1000Genomes					H1.H2D
HG00261	EUROPE	1000Genomes					H1.H1
HG00262	EUROPE	1000Genomes					H1.H1
HG00263	EUROPE	1000Genomes					H1.H2D
HG00264	EUROPE	1000Genomes					H1.H1
HG00265	EUROPE	1000Genomes					H1.H2D
HG00266	EUROPE	1000Genomes					H1.H1
HG00267	EUROPE	1000Genomes					H1.H1
HG00268	EUROPE	1000Genomes					H1.H1
HG00269	EUROPE	1000Genomes					H1.H1
HG00271	EUROPE	1000Genomes					H1.H1
HG00272	EUROPE	1000Genomes					H1.H1
HG00273	EUROPE	1000Genomes					H1.H1
HG00274	EUROPE	1000Genomes					H1.H1
HG00275	EUROPE	1000Genomes					H1.H2D
HG00276	EUROPE	1000Genomes					H1.H1
HG00277	EUROPE	1000Genomes					H1.H2D
HG00278	EUROPE	1000Genomes					H1.H1
HG00280	EUROPE	1000Genomes					H1.H2D
HG00281	EUROPE	1000Genomes					H1.H1
HG00282	EUROPE	1000Genomes					H1.H1
HG00284	EUROPE	1000Genomes					H1.H1
HG00285	EUROPE	1000Genomes					H1.H1
HG00288	EUROPE	1000Genomes					H1.H1
HG00290	EUROPE	1000Genomes					H1.H1
HG00304	EUROPE	1000Genomes					H1.H1
HG00306	EUROPE	1000Genomes					H1.H1
HG00308	EUROPE	1000Genomes					H1.H1
HG00309	EUROPE	1000Genomes					H1.H1
HG00310	EUROPE	1000Genomes				X	H2.H2D
HG00311	EUROPE	1000Genomes					H1.H1
HG00313	EUROPE	1000Genomes					H1.H1
HG00315	EUROPE	1000Genomes					H1.H2D
HG00318	EUROPE	1000Genomes					H1.H1
HG00319	EUROPE	1000Genomes					H1.H1
HG00320	EUROPE	1000Genomes					H1.H1
HG00321	EUROPE	1000Genomes					H1.H2D
HG00323	EUROPE	1000Genomes					H1.H1
HG00324	EUROPE	1000Genomes					H1.H1
HG00325	EUROPE	1000Genomes					H1.H1
HG00326	EUROPE	1000Genomes			X	X	H2D.H2D
HG00327	EUROPE	1000Genomes					H1.H1
HG00328	EUROPE	1000Genomes					H1.H2D
HG00329	EUROPE	1000Genomes					H1.H2D
HG00330	EUROPE	1000Genomes					H1.H1
HG00331	EUROPE	1000Genomes					H1.H1
HG00332	EUROPE	1000Genomes					H1.H1
HG00334	EUROPE	1000Genomes					H1.H1
HG00335	EUROPE	1000Genomes					H1.H1
HG00336	EUROPE	1000Genomes					H1.H1
HG00337	EUROPE	1000Genomes					H1.H1
HG00338	EUROPE	1000Genomes					H1.H1
HG00339	EUROPE	1000Genomes					H1.H1
HG00341	EUROPE	1000Genomes					H1.H1
HG00342	EUROPE	1000Genomes					H1.H1
HG00343	EUROPE	1000Genomes					H1.H1
HG00344	EUROPE	1000Genomes					H1.H2D
HG00345	EUROPE	1000Genomes					H1.H2D
HG00346	EUROPE	1000Genomes					H1.H1
HG00349	EUROPE	1000Genomes					H1.H1
HG00350	EUROPE	1000Genomes					H1.H1
HG00351	EUROPE	1000Genomes					H1.H1
HG00353	EUROPE	1000Genomes					H1.H1
HG00355	EUROPE	1000Genomes					H1.H1
HG00356	EUROPE	1000Genomes					H1.H1
HG00357	EUROPE	1000Genomes					H1.H1
HG00358	EUROPE	1000Genomes					H1.H1
HG00360	EUROPE	1000Genomes					H1.H1
HG00361	EUROPE	1000Genomes					H1.H1
HG00362	EUROPE	1000Genomes					H1.H1
HG00364	EUROPE	1000Genomes					H1.H1
HG00365	EUROPE	1000Genomes					H1.H1
HG00366	EUROPE	1000Genomes					H1.H1
HG00367	EUROPE	1000Genomes			X	X	H2D.H2D
HG00368	EUROPE	1000Genomes					H1.H1
HG00369	EUROPE	1000Genomes					H1.H1
HG00371	EUROPE	1000Genomes					H1.H2D
HG00372	EUROPE	1000Genomes					H1.H1
HG00373	EUROPE	1000Genomes					H1.H1
HG00375	EUROPE	1000Genomes					H1.H1
HG00376	EUROPE	1000Genomes					H1.H1
HG00378	EUROPE	1000Genomes					H1.H1
HG00379	EUROPE	1000Genomes					H1.H1
HG00380	EUROPE	1000Genomes					H1.H2D
HG00381	EUROPE	1000Genomes					H1.H1
HG00382	EUROPE	1000Genomes					H1.H1
HG00383	EUROPE	1000Genomes					H1.H1
HG00384	EUROPE	1000Genomes					H1.H1
HG01334	EUROPE	1000Genomes					H1.H2D
HG01500	SOUTHEUROPE	1000Genomes					H1.H2D
HG01501	SOUTHEUROPE	1000Genomes					H1.H1
HG01503	SOUTHEUROPE	1000Genomes					H1.H2D
HG01504	SOUTHEUROPE	1000Genomes					H1.H2D
HG01506	SOUTHEUROPE	1000Genomes					H1.H1
HG01507	SOUTHEUROPE	1000Genomes					H1.H2D
HG01509	SOUTHEUROPE	1000Genomes					H1.H1
HG01510	SOUTHEUROPE	1000Genomes					H1.H2D
HG01512	SOUTHEUROPE	1000Genomes					H1.H2D
HG01513	SOUTHEUROPE	1000Genomes					H1.H1
HG01515	SOUTHEUROPE	1000Genomes					H1.H1
HG01516	SOUTHEUROPE	1000Genomes					H1.H2D
HG01518	SOUTHEUROPE	1000Genomes					H1.H1
HG01519	SOUTHEUROPE	1000Genomes			X	X	H2D.H2D
HG01521	SOUTHEUROPE	1000Genomes					H1.H1
HG01522	SOUTHEUROPE	1000Genomes					H1.H1
HG01524	SOUTHEUROPE	1000Genomes					H1.H2D
HG01525	SOUTHEUROPE	1000Genomes					H1.H2D
HG01527	SOUTHEUROPE	1000Genomes					H1.H2D
HG01528	SOUTHEUROPE	1000Genomes					H1.H1
HG01530	SOUTHEUROPE	1000Genomes					H1.H1
HG01531	SOUTHEUROPE	1000Genomes			X	X	H2D.H2D
HG01536	SOUTHEUROPE	1000Genomes					H1.H1
HG01537	SOUTHEUROPE	1000Genomes					H1.H1
HG01602	SOUTHEUROPE	1000Genomes					H1.H2D
HG01603	SOUTHEUROPE	1000Genomes					H1.H2D
HG01605	SOUTHEUROPE	1000Genomes					H1.H2D
HG01606	SOUTHEUROPE	1000Genomes					H1.H2D
HG01607	SOUTHEUROPE	1000Genomes					H1.H1
HG01608	SOUTHEUROPE	1000Genomes					H1.H1
HG01610	SOUTHEUROPE	1000Genomes					H1.H2D
HG01612	SOUTHEUROPE	1000Genomes					H1.H1
HG01613	SOUTHEUROPE	1000Genomes					H1.H1
HG01615	SOUTHEUROPE	1000Genomes					H1.H1
HG01617	SOUTHEUROPE	1000Genomes					H1.H2D
HG01618	SOUTHEUROPE	1000Genomes					H1.H1
HG01619	SOUTHEUROPE	1000Genomes					H1.H1
HG01620	SOUTHEUROPE	1000Genomes					H1.H1
HG01623	SOUTHEUROPE	1000Genomes					H1.H1
HG01624	SOUTHEUROPE	1000Genomes					H1.H1
HG01625	SOUTHEUROPE	1000Genomes					H1.H2D
HG01626	SOUTHEUROPE	1000Genomes					H1.H2D
HG01630	SOUTHEUROPE	1000Genomes					H1.H2D
HG01631	SOUTHEUROPE	1000Genomes				X	H2D.H2D
HG01632	SOUTHEUROPE	1000Genomes			X	X	H2D.H2D
HG01668	SOUTHEUROPE	1000Genomes					H1.H1
HG01669	SOUTHEUROPE	1000Genomes					H1.H1
HG01670	SOUTHEUROPE	1000Genomes					H1.H1
HG01672	SOUTHEUROPE	1000Genomes					H1.H2D
HG01673	SOUTHEUROPE	1000Genomes				X	H2D.H2D
HG01675	SOUTHEUROPE	1000Genomes					H1.H2D
HG01676	SOUTHEUROPE	1000Genomes				X	H2D.H2D
HG01678	SOUTHEUROPE	1000Genomes					H1.H1
HG01679	SOUTHEUROPE	1000Genomes					H1.H1
HG01680	SOUTHEUROPE	1000Genomes					H1.H1
HG01682	SOUTHEUROPE	1000Genomes					H1.H2D
HG01684	SOUTHEUROPE	1000Genomes					H1.H2D
HG01685	SOUTHEUROPE	1000Genomes					H1.H1
HG01686	SOUTHEUROPE	1000Genomes					H1.H1
HG01694	SOUTHEUROPE	1000Genomes					H1.H1
HG01695	SOUTHEUROPE	1000Genomes					H1.H2D
HG01697	SOUTHEUROPE	1000Genomes					H1.H1
HG01699	SOUTHEUROPE	1000Genomes					H1.H2D
HG01700	SOUTHEUROPE	1000Genomes					H1.H1
HG01702	SOUTHEUROPE	1000Genomes					H1.H1
HG01704	SOUTHEUROPE	1000Genomes					H1.H1
HG01705	SOUTHEUROPE	1000Genomes					H1.H1
HG01707	SOUTHEUROPE	1000Genomes					H1.H1
HG01708	SOUTHEUROPE	1000Genomes					H1.H1
HG01709	SOUTHEUROPE	1000Genomes					H1.H2D
HG01710	SOUTHEUROPE	1000Genomes					H1.H1
HG01746	SOUTHEUROPE	1000Genomes					H1.H2D
HG01747	SOUTHEUROPE	1000Genomes				X	H2D.H2D
HG01756	SOUTHEUROPE	1000Genomes					H1.H2D
HG01757	SOUTHEUROPE	1000Genomes					H1.H1
HG01761	SOUTHEUROPE	1000Genomes					H1.H2D
HG01762	SOUTHEUROPE	1000Genomes					H1.H1
HG01765	SOUTHEUROPE	1000Genomes					H1.H1
HG01766	SOUTHEUROPE	1000Genomes					H1.H2D
HG01767	SOUTHEUROPE	1000Genomes					H1.H1
HG01768	SOUTHEUROPE	1000Genomes				X	H2.H2D
HG01770	SOUTHEUROPE	1000Genomes					H1.H2D
HG01771	SOUTHEUROPE	1000Genomes					H1.H1
HG01773	SOUTHEUROPE	1000Genomes					H1.H1
HG01775	SOUTHEUROPE	1000Genomes					H1.H1
HG01776	SOUTHEUROPE	1000Genomes					H1.H2D
HG01777	SOUTHEUROPE	1000Genomes					H1.H2D
HG01779	SOUTHEUROPE	1000Genomes					H1.H1
HG01781	SOUTHEUROPE	1000Genomes					H1.H2D
HG01783	SOUTHEUROPE	1000Genomes					H1.H1
HG01784	SOUTHEUROPE	1000Genomes					H1.H1
HG01785	SOUTHEUROPE	1000Genomes					H1.H1
HG01786	SOUTHEUROPE	1000Genomes					H1.H2D
HG01789	EUROPE	1000Genomes					H1.H2D
HG01790	EUROPE	1000Genomes					H1.H1
HG01791	EUROPE	1000Genomes					H1.H2D
HG02215	EUROPE	1000Genomes					H1.H1
HG02219	SOUTHEUROPE	1000Genomes					H1.H2D
HG02220	SOUTHEUROPE	1000Genomes					H1.H1
HG02221	SOUTHEUROPE	1000Genomes					H1.H1
HG02223	SOUTHEUROPE	1000Genomes					H1.H1
HG02224	SOUTHEUROPE	1000Genomes					H1.H1
HG02230	SOUTHEUROPE	1000Genomes					H1.H1
HG02231	SOUTHEUROPE	1000Genomes					H1.H2D
HG02232	SOUTHEUROPE	1000Genomes					H1.H2D
HG02233	SOUTHEUROPE	1000Genomes					H1.H1
HG02235	SOUTHEUROPE	1000Genomes					H1.H1
HG02236	SOUTHEUROPE	1000Genomes					H1.H2D
HG02238	SOUTHEUROPE	1000Genomes					H1.H1
HG02239	SOUTHEUROPE	1000Genomes					H1.H2D
NA06984	EUROPE	1000Genomes					H1.H1
NA06985	EUROPE	1000Genomes					H1.H2D
NA06986	EUROPE	1000Genomes					H1.H2D
NA06989	EUROPE	1000Genomes					H1.H2D
NA06994	EUROPE	1000Genomes					H1.H2D
NA07000	EUROPE	1000Genomes					H1.H1
NA07037	EUROPE	1000Genomes					H1.H1
NA07048	EUROPE	1000Genomes					H1.H1
NA07051	EUROPE	1000Genomes					H1.H1
NA07056	EUROPE	1000Genomes					H1.H1
NA07347	EUROPE	1000Genomes					H1.H2D
NA07357	EUROPE	1000Genomes					H1.H1
NA10847	EUROPE	1000Genomes	X	X			H1.H2D
NA10851	EUROPE	1000Genomes					H1.H1
NA11829	EUROPE	1000Genomes					H1.H1
NA11830	EUROPE	1000Genomes					H1.H1
NA11831	EUROPE	1000Genomes					H1.H1
NA11832	EUROPE	1000Genomes					H1.H1
NA11840	EUROPE	1000Genomes					H1.H1
NA11843	EUROPE	1000Genomes					H1.H1
NA11881	EUROPE	1000Genomes					H1.H2D
NA11892	EUROPE	1000Genomes					H1.H1
NA11893	EUROPE	1000Genomes					H1.H1
NA11894	EUROPE	1000Genomes					H1.H1
NA11918	EUROPE	1000Genomes					H1.H1
NA11919	EUROPE	1000Genomes					H1.H1
NA11920	EUROPE	1000Genomes					H1.H2D
NA11930	EUROPE	1000Genomes					H1.H1
NA11931	EUROPE	1000Genomes					H1.H2D
NA11932	EUROPE	1000Genomes					H1.H2D
NA11933	EUROPE	1000Genomes					H1.H2D
NA11992	EUROPE	1000Genomes					H1.H2D
NA11994	EUROPE	1000Genomes					H1.H1
NA11995	EUROPE	1000Genomes					H1.H2D
NA12003	EUROPE	1000Genomes					H1.H1
NA12004	EUROPE	1000Genomes					H1.H1
NA12005	EUROPE	1000Genomes					H1.H2D
NA12006	EUROPE	1000Genomes					H1.H2D
NA12043	EUROPE	1000Genomes					H1.H1
NA12044	EUROPE	1000Genomes					H1.H1
NA12045	EUROPE	1000Genomes					H1.H2D
NA12046	EUROPE	1000Genomes					H1.H1
NA12058	EUROPE	1000Genomes					H1.H1
NA12144	EUROPE	1000Genomes					H1.H2D
NA12154	EUROPE	1000Genomes					H1.H1
NA12155	EUROPE	1000Genomes					H1.H2D
NA12156	EUROPE	1000Genomes					H1.H2D
NA12234	EUROPE	1000Genomes					H1.H2D
NA12249	EUROPE	1000Genomes					H1.H1
NA12272	EUROPE	1000Genomes					H1.H1
NA12273	EUROPE	1000Genomes					H1.H2D
NA12275	EUROPE	1000Genomes					H1.H1
NA12282	EUROPE	1000Genomes					H1.H1
NA12283	EUROPE	1000Genomes					H1.H1
NA12286	EUROPE	1000Genomes					H1.H2D
NA12287	EUROPE	1000Genomes					H1.H2D
NA12340	EUROPE	1000Genomes			X	X	H2D.H2D
NA12341	EUROPE	1000Genomes					H1.H1
NA12342	EUROPE	1000Genomes					H1.H1
NA12347	EUROPE	1000Genomes					H1.H2D
NA12348	EUROPE	1000Genomes					H1.H2D
NA12383	EUROPE	1000Genomes					H1.H2D
NA12399	EUROPE	1000Genomes					H1.H1
NA12400	EUROPE	1000Genomes					H1.H1
NA12413	EUROPE	1000Genomes					H1.H1
NA12414	EUROPE	1000Genomes					H1.H1
NA12489	EUROPE	1000Genomes					H1.H2
NA12546	EUROPE	1000Genomes					H1.H1
NA12716	EUROPE	1000Genomes					H1.H1
NA12717	EUROPE	1000Genomes					H1.H1
NA12718	EUROPE	1000Genomes					H1.H2D
NA12748	EUROPE	1000Genomes					H1.H2D
NA12749	EUROPE	1000Genomes					H1.H1
NA12750	EUROPE	1000Genomes					H1.H1
NA12751	EUROPE	1000Genomes					H1.H1
NA12760	EUROPE	1000Genomes					H1.H1
NA12761	EUROPE	1000Genomes					H1.H2D
NA12762	EUROPE	1000Genomes					H1.H1
NA12763	EUROPE	1000Genomes					H1.H2D
NA12775	EUROPE	1000Genomes					H1.H1
NA12776	EUROPE	1000Genomes					H1.H1
NA12777	EUROPE	1000Genomes					H1.H1
NA12778	EUROPE	1000Genomes					H1.H1
NA12812	EUROPE	1000Genomes					H1.H1
NA12813	EUROPE	1000Genomes					H1.H2D
NA12814	EUROPE	1000Genomes					H1.H1
NA12815	EUROPE	1000Genomes					H1.H2D
NA12827	EUROPE	1000Genomes					H1.H1
NA12828	EUROPE	1000Genomes					H1.H2D
NA12829	EUROPE	1000Genomes					H1.H1
NA12830	EUROPE	1000Genomes					H1.H1
NA12842	EUROPE	1000Genomes					H1.H1
NA12843	EUROPE	1000Genomes					H1.H2D
NA12872	EUROPE	1000Genomes					H1.H2D
NA12873	EUROPE	1000Genomes					H1.H1
NA12874	EUROPE	1000Genomes					H1.H2D
NA12878	EUROPE	1000Genomes					H1.H1
NA12889	EUROPE	1000Genomes					H1.H2D
NA12890	EUROPE	1000Genomes					H1.H2
NA20502	SOUTHEUROPE	1000Genomes					H1.H1
NA20503	SOUTHEUROPE	1000Genomes					H1.H2D
NA20504	SOUTHEUROPE	1000Genomes					H1.H1
NA20505	SOUTHEUROPE	1000Genomes					H1.H2D
NA20506	SOUTHEUROPE	1000Genomes					H1.H2D
NA20507	SOUTHEUROPE	1000Genomes					H1.H1
NA20508	SOUTHEUROPE	1000Genomes					H1.H1
NA20509	SOUTHEUROPE	1000Genomes				X	H2.H2D
NA20510	SOUTHEUROPE	1000Genomes					H1.H1
NA20511	SOUTHEUROPE	1000Genomes				X	H2.H2D
NA20512	SOUTHEUROPE	1000Genomes					H1.H2D
NA20513	SOUTHEUROPE	1000Genomes					H1.H2D
NA20514	SOUTHEUROPE	1000Genomes					H1.H1
NA20515	SOUTHEUROPE	1000Genomes				X	H2.H2D
NA20516	SOUTHEUROPE	1000Genomes					H1.H2
NA20517	SOUTHEUROPE	1000Genomes					H1.H2D
NA20518	SOUTHEUROPE	1000Genomes					H1.H1
NA20519	SOUTHEUROPE	1000Genomes					H1.H2D
NA20520	SOUTHEUROPE	1000Genomes					H1.H2D
NA20521	SOUTHEUROPE	1000Genomes					H1.H2
NA20522	SOUTHEUROPE	1000Genomes			X	X	H2D.H2D
NA20524	SOUTHEUROPE	1000Genomes					H1.H1
NA20525	SOUTHEUROPE	1000Genomes					H1.H1
NA20527	SOUTHEUROPE	1000Genomes					H1.H2D
NA20528	SOUTHEUROPE	1000Genomes	X	X	X	X	H2D.H2D
NA20529	SOUTHEUROPE	1000Genomes					H1.H1
NA20530	SOUTHEUROPE	1000Genomes					H1.H2D
NA20531	SOUTHEUROPE	1000Genomes					H1.H1
NA20532	SOUTHEUROPE	1000Genomes					H1.H2D
NA20533	SOUTHEUROPE	1000Genomes					H1.H2D
NA20534	SOUTHEUROPE	1000Genomes					H1.H1
NA20535	SOUTHEUROPE	1000Genomes					H1.H2D
NA20536	SOUTHEUROPE	1000Genomes					H1.H1
NA20538	SOUTHEUROPE	1000Genomes					H1.H2D
NA20539	SOUTHEUROPE	1000Genomes					H1.H2D
NA20540	SOUTHEUROPE	1000Genomes					H1.H1
NA20541	SOUTHEUROPE	1000Genomes					H1.H2D
NA20542	SOUTHEUROPE	1000Genomes					H1.H1
NA20543	SOUTHEUROPE	1000Genomes					H1.H1
NA20544	SOUTHEUROPE	1000Genomes					H1.H1
NA20581	SOUTHEUROPE	1000Genomes					H1.H2D
NA20582	SOUTHEUROPE	1000Genomes					H1.H1
NA20585	SOUTHEUROPE	1000Genomes					H1.H1
NA20586	SOUTHEUROPE	1000Genomes					H1.H1
NA20587	SOUTHEUROPE	1000Genomes				X	H2D.H2D
NA20588	SOUTHEUROPE	1000Genomes					H1.H1
NA20589	SOUTHEUROPE	1000Genomes			X	X	H2.H2
NA20752	SOUTHEUROPE	1000Genomes					H1.H1
NA20753	SOUTHEUROPE	1000Genomes					H1.H2D
NA20754	SOUTHEUROPE	1000Genomes					H1.H1
NA20755	SOUTHEUROPE	1000Genomes					H1.H2D
NA20756	SOUTHEUROPE	1000Genomes					H1.H2D
NA20757	SOUTHEUROPE	1000Genomes					H1.H1
NA20758	SOUTHEUROPE	1000Genomes			X	X	H2D.H2D
NA20759	SOUTHEUROPE	1000Genomes					H1.H2D
NA20760	SOUTHEUROPE	1000Genomes					H1.H2D
NA20761	SOUTHEUROPE	1000Genomes					H1.H1
NA20762	SOUTHEUROPE	1000Genomes					H1.H2
NA20763	SOUTHEUROPE	1000Genomes					H1.H2D
NA20764	SOUTHEUROPE	1000Genomes					H1.H2
NA20765	SOUTHEUROPE	1000Genomes					H1.H2D
NA20766	SOUTHEUROPE	1000Genomes					H1.H1
NA20767	SOUTHEUROPE	1000Genomes					H1.H1
NA20768	SOUTHEUROPE	1000Genomes			X	X	H2D.H2D
NA20769	SOUTHEUROPE	1000Genomes					H1.H1
NA20770	SOUTHEUROPE	1000Genomes	X	X	X	X	H2D.H2D
NA20771	SOUTHEUROPE	1000Genomes					H1.H2D
NA20772	SOUTHEUROPE	1000Genomes					H1.H1
NA20773	SOUTHEUROPE	1000Genomes					H1.H2D
NA20774	SOUTHEUROPE	1000Genomes					H1.H2D
NA20775	SOUTHEUROPE	1000Genomes					H1.H1
NA20778	SOUTHEUROPE	1000Genomes					H1.H1
NA20783	SOUTHEUROPE	1000Genomes				X	H1.H1
NA20785	SOUTHEUROPE	1000Genomes				X	H1.H1
NA20786	SOUTHEUROPE	1000Genomes					H1.H2D
NA20787	SOUTHEUROPE	1000Genomes	X	X		X	H1.H1
NA20790	SOUTHEUROPE	1000Genomes					H1.H2D
NA20792	SOUTHEUROPE	1000Genomes				X	H1.H1
NA20795	SOUTHEUROPE	1000Genomes					H1.H2D
NA20796	SOUTHEUROPE	1000Genomes				X	H1.H1
NA20797	SOUTHEUROPE	1000Genomes			X	X	H2D.H2D
NA20798	SOUTHEUROPE	1000Genomes				X	H1.H1
NA20799	SOUTHEUROPE	1000Genomes					H1.H2D
NA20800	SOUTHEUROPE	1000Genomes					H1.H2D
NA20801	SOUTHEUROPE	1000Genomes				X	H1.H1
NA20803	SOUTHEUROPE	1000Genomes					H1.H2D
NA20804	SOUTHEUROPE	1000Genomes				X	H1.H1
NA20805	SOUTHEUROPE	1000Genomes				X	H1.H1
NA20806	SOUTHEUROPE	1000Genomes			X	X	H2D.H2D
NA20807	SOUTHEUROPE	1000Genomes					H1.H2
NA20808	SOUTHEUROPE	1000Genomes					H1.H2D
NA20809	SOUTHEUROPE	1000Genomes					H1.H2D
NA20810	SOUTHEUROPE	1000Genomes					H1.H2
NA20811	SOUTHEUROPE	1000Genomes			X	X	H2D.H2D
NA20812	SOUTHEUROPE	1000Genomes					H1.H2D
NA20813	SOUTHEUROPE	1000Genomes				X	H1.H1
NA20814	SOUTHEUROPE	1000Genomes			X	X	H2D.H2D
NA20815	SOUTHEUROPE	1000Genomes				X	H1.H1
NA20818	SOUTHEUROPE	1000Genomes					H1.H2D
NA20819	SOUTHEUROPE	1000Genomes				X	H1.H1
NA20821	SOUTHEUROPE	1000Genomes				X	H1.H1
NA20822	SOUTHEUROPE	1000Genomes				X	H1.H1
NA20826	SOUTHEUROPE	1000Genomes			X	X	H2D.H2D
NA20827	SOUTHEUROPE	1000Genomes					H1.H2D
NA20828	SOUTHEUROPE	1000Genomes				X	H2.H2D
NA20832	SOUTHEUROPE	1000Genomes					H1.H2
HG01583	SOUTHASIA	1000Genomes					H1.H1
HG01586	SOUTHASIA	1000Genomes					H1.H1
HG01589	SOUTHASIA	1000Genomes					H1.H1
HG01593	SOUTHASIA	1000Genomes					H1.H2D
HG02490	SOUTHASIA	1000Genomes					H1.H1
HG02491	SOUTHASIA	1000Genomes					H1.H1
HG02493	SOUTHASIA	1000Genomes					H1.H1
HG02494	SOUTHASIA	1000Genomes					H1.H2D
HG02597	SOUTHASIA	1000Genomes					H1.H2D
HG02600	SOUTHASIA	1000Genomes					H1.H2D
HG02601	SOUTHASIA	1000Genomes					H1.H1
HG02603	SOUTHASIA	1000Genomes					H1.H2D
HG02604	SOUTHASIA	1000Genomes					H1.H2D
HG02648	SOUTHASIA	1000Genomes					H1.H1
HG02649	SOUTHASIA	1000Genomes					H1.H1
HG02651	SOUTHASIA	1000Genomes					H1.H1
HG02652	SOUTHASIA	1000Genomes					H1.H1
HG02654	SOUTHASIA	1000Genomes					H1.H1
HG02655	SOUTHASIA	1000Genomes					H1.H1
HG02657	SOUTHASIA	1000Genomes					H1.H1
HG02658	SOUTHASIA	1000Genomes				X	H2D.H2D
HG02660	SOUTHASIA	1000Genomes					H1.H1
HG02661	SOUTHASIA	1000Genomes					H1.H1
HG02681	SOUTHASIA	1000Genomes					H1.H1
HG02682	SOUTHASIA	1000Genomes					H1.H1
HG02684	SOUTHASIA	1000Genomes					H1.H1
HG02685	SOUTHASIA	1000Genomes					H1.H1
HG02687	SOUTHASIA	1000Genomes					H1.H1
HG02688	SOUTHASIA	1000Genomes					H1.H1
HG02690	SOUTHASIA	1000Genomes					H1.H1
HG02691	SOUTHASIA	1000Genomes					H1.H2
HG02694	SOUTHASIA	1000Genomes					H1.H1
HG02696	SOUTHASIA	1000Genomes					H1.H1
HG02697	SOUTHASIA	1000Genomes					H1.H1
HG02699	SOUTHASIA	1000Genomes					H1.H1
HG02700	SOUTHASIA	1000Genomes					H1.H1
HG02724	SOUTHASIA	1000Genomes					H1.H1
HG02725	SOUTHASIA	1000Genomes					H1.H1
HG02727	SOUTHASIA	1000Genomes					H1.H1
HG02728	SOUTHASIA	1000Genomes					H1.H1
HG02731	SOUTHASIA	1000Genomes					H1.H1
HG02733	SOUTHASIA	1000Genomes					H1.H1
HG02734	SOUTHASIA	1000Genomes					H1.H2D
HG02736	SOUTHASIA	1000Genomes					H1.H2D
HG02737	SOUTHASIA	1000Genomes					H1.H2D
HG02774	SOUTHASIA	1000Genomes					H1.H1
HG02775	SOUTHASIA	1000Genomes					H1.H1
HG02778	SOUTHASIA	1000Genomes					H1.H1
HG02780	SOUTHASIA	1000Genomes					H1.H1
HG02783	SOUTHASIA	1000Genomes					H1.H1
HG02784	SOUTHASIA	1000Genomes					H1.H2
HG02786	SOUTHASIA	1000Genomes					H1.H1
HG02787	SOUTHASIA	1000Genomes					H1.H1
HG02789	SOUTHASIA	1000Genomes					H1.H1
HG02790	SOUTHASIA	1000Genomes					H1.H1
HG02792	SOUTHASIA	1000Genomes					H1.H1
HG02793	SOUTHASIA	1000Genomes					H1.H1
HG03006	SOUTHASIA	1000Genomes					H1.H1
HG03007	SOUTHASIA	1000Genomes					H1.H1
HG03009	SOUTHASIA	1000Genomes					H1.H2D
HG03012	SOUTHASIA	1000Genomes					H1.H2D
HG03015	SOUTHASIA	1000Genomes					H1.H1
HG03016	SOUTHASIA	1000Genomes					H1.H2
HG03018	SOUTHASIA	1000Genomes					H1.H1
HG03019	SOUTHASIA	1000Genomes					H1.H1
HG03021	SOUTHASIA	1000Genomes					H1.H1
HG03022	SOUTHASIA	1000Genomes					H1.H1
HG03228	SOUTHASIA	1000Genomes					H1.H1
HG03229	SOUTHASIA	1000Genomes					H1.H1
HG03234	SOUTHASIA	1000Genomes					H1.H1
HG03235	SOUTHASIA	1000Genomes					H1.H1
HG03237	SOUTHASIA	1000Genomes					H1.H1
HG03238	SOUTHASIA	1000Genomes					H1.H2
HG03488	SOUTHASIA	1000Genomes					H1.H1
HG03490	SOUTHASIA	1000Genomes					H1.H1
HG03491	SOUTHASIA	1000Genomes					H1.H1
HG03585	SOUTHASIA	1000Genomes					H1.H1
HG03589	SOUTHASIA	1000Genomes					H1.H1
HG03593	SOUTHASIA	1000Genomes					H1.H1
HG03594	SOUTHASIA	1000Genomes					H1.H1
HG03595	SOUTHASIA	1000Genomes					H1.H1
HG03598	SOUTHASIA	1000Genomes					H1.H1
HG03600	SOUTHASIA	1000Genomes					H1.H1
HG03603	SOUTHASIA	1000Genomes					H1.H1
HG03604	SOUTHASIA	1000Genomes					H1.H1
HG03607	SOUTHASIA	1000Genomes					H1.H2D
HG03611	SOUTHASIA	1000Genomes					H1.H1
HG03615	SOUTHASIA	1000Genomes					H1.H1
HG03616	SOUTHASIA	1000Genomes					H1.H1
HG03619	SOUTHASIA	1000Genomes					H1.H1
HG03624	SOUTHASIA	1000Genomes					H1.H1
HG03625	SOUTHASIA	1000Genomes					H1.H1
HG03629	SOUTHASIA	1000Genomes					H1.H1
HG03631	SOUTHASIA	1000Genomes					H1.H2D
HG03634	SOUTHASIA	1000Genomes					H1.H1
HG03636	SOUTHASIA	1000Genomes					H1.H1
HG03640	SOUTHASIA	1000Genomes					H1.H1
HG03642	SOUTHASIA	1000Genomes					H1.H1
HG03643	SOUTHASIA	1000Genomes					H1.H1
HG03644	SOUTHASIA	1000Genomes					H1.H1
HG03645	SOUTHASIA	1000Genomes					H1.H1
HG03646	SOUTHASIA	1000Genomes					H1.H1
HG03649	SOUTHASIA	1000Genomes					H1.H1
HG03652	SOUTHASIA	1000Genomes					H1.H1
HG03653	SOUTHASIA	1000Genomes					H1.H1
HG03660	SOUTHASIA	1000Genomes					H1.H1
HG03663	SOUTHASIA	1000Genomes					H1.H1
HG03667	SOUTHASIA	1000Genomes					H1.H1
HG03668	SOUTHASIA	1000Genomes					H1.H1
HG03672	SOUTHASIA	1000Genomes					H1.H1
HG03673	SOUTHASIA	1000Genomes					H1.H1
HG03679	SOUTHASIA	1000Genomes					H1.H1
HG03680	SOUTHASIA	1000Genomes					H1.H1
HG03681	SOUTHASIA	1000Genomes					H1.H1
HG03684	SOUTHASIA	1000Genomes					H1.H1
HG03685	SOUTHASIA	1000Genomes					H1.H1
HG03686	SOUTHASIA	1000Genomes					H1.H1
HG03687	SOUTHASIA	1000Genomes					H1.H1
HG03689	SOUTHASIA	1000Genomes					H1.H2D
HG03690	SOUTHASIA	1000Genomes					H1.H1
HG03691	SOUTHASIA	1000Genomes					H1.H1
HG03692	SOUTHASIA	1000Genomes					H1.H1
HG03693	SOUTHASIA	1000Genomes					H1.H1
HG03694	SOUTHASIA	1000Genomes					H1.H2D
HG03695	SOUTHASIA	1000Genomes					H1.H1
HG03696	SOUTHASIA	1000Genomes					H1.H1
HG03697	SOUTHASIA	1000Genomes					H1.H1
HG03698	SOUTHASIA	1000Genomes					H1.H1
HG03702	SOUTHASIA	1000Genomes					H1.H2
HG03703	SOUTHASIA	1000Genomes					H1.H1
HG03705	SOUTHASIA	1000Genomes					H1.H1
HG03706	SOUTHASIA	1000Genomes					H1.H1
HG03708	SOUTHASIA	1000Genomes					H1.H2
HG03709	SOUTHASIA	1000Genomes					H1.H2D
HG03711	SOUTHASIA	1000Genomes					H1.H1
HG03713	SOUTHASIA	1000Genomes					H1.H1
HG03714	SOUTHASIA	1000Genomes					H1.H1
HG03716	SOUTHASIA	1000Genomes					H1.H1
HG03717	SOUTHASIA	1000Genomes					H1.H1
HG03718	SOUTHASIA	1000Genomes					H1.H1
HG03720	SOUTHASIA	1000Genomes					H1.H1
HG03722	SOUTHASIA	1000Genomes					H1.H1
HG03727	SOUTHASIA	1000Genomes					H1.H1
HG03729	SOUTHASIA	1000Genomes					H1.H1
HG03730	SOUTHASIA	1000Genomes					H1.H1
HG03731	SOUTHASIA	1000Genomes					H1.H1
HG03733	SOUTHASIA	1000Genomes					H1.H1
HG03736	SOUTHASIA	1000Genomes					H1.H1
HG03738	SOUTHASIA	1000Genomes					H1.H1
HG03740	SOUTHASIA	1000Genomes					H1.H1
HG03741	SOUTHASIA	1000Genomes					H1.H1
HG03742	SOUTHASIA	1000Genomes					H1.H1
HG03743	SOUTHASIA	1000Genomes					H1.H1
HG03744	SOUTHASIA	1000Genomes					H1.H2D
HG03745	SOUTHASIA	1000Genomes					H1.H1
HG03746	SOUTHASIA	1000Genomes					H1.H1
HG03750	SOUTHASIA	1000Genomes					H1.H1
HG03752	SOUTHASIA	1000Genomes					H1.H1
HG03753	SOUTHASIA	1000Genomes					H1.H1
HG03754	SOUTHASIA	1000Genomes					H1.H1
HG03755	SOUTHASIA	1000Genomes					H1.H1
HG03756	SOUTHASIA	1000Genomes					H1.H1
HG03757	SOUTHASIA	1000Genomes					H1.H1
HG03760	SOUTHASIA	1000Genomes					H1.H1
HG03762	SOUTHASIA	1000Genomes					H1.H1
HG03765	SOUTHASIA	1000Genomes					H1.H1
HG03767	SOUTHASIA	1000Genomes					H1.H1
HG03770	SOUTHASIA	1000Genomes					H1.H1
HG03771	SOUTHASIA	1000Genomes					H1.H1
HG03772	SOUTHASIA	1000Genomes					H1.H1
HG03773	SOUTHASIA	1000Genomes					H1.H1
HG03774	SOUTHASIA	1000Genomes					H1.H2D
HG03775	SOUTHASIA	1000Genomes					H1.H1
HG03777	SOUTHASIA	1000Genomes					H1.H2D
HG03778	SOUTHASIA	1000Genomes					H1.H1
HG03779	SOUTHASIA	1000Genomes					H1.H1
HG03780	SOUTHASIA	1000Genomes					H1.H1
HG03781	SOUTHASIA	1000Genomes					H1.H1
HG03782	SOUTHASIA	1000Genomes					H1.H1
HG03784	SOUTHASIA	1000Genomes					H1.H1
HG03785	SOUTHASIA	1000Genomes					H1.H1
HG03786	SOUTHASIA	1000Genomes					H1.H1
HG03787	SOUTHASIA	1000Genomes					H1.H1
HG03788	SOUTHASIA	1000Genomes					H1.H2D
HG03789	SOUTHASIA	1000Genomes					H1.H1
HG03790	SOUTHASIA	1000Genomes					H1.H2
HG03792	SOUTHASIA	1000Genomes					H1.H1
HG03793	SOUTHASIA	1000Genomes					H1.H1
HG03796	SOUTHASIA	1000Genomes					H1.H1
HG03800	SOUTHASIA	1000Genomes					H1.H1
HG03802	SOUTHASIA	1000Genomes					H1.H1
HG03803	SOUTHASIA	1000Genomes					H1.H1
HG03805	SOUTHASIA	1000Genomes					H1.H1
HG03808	SOUTHASIA	1000Genomes					H1.H1
HG03809	SOUTHASIA	1000Genomes					H1.H1
HG03812	SOUTHASIA	1000Genomes					H1.H1
HG03814	SOUTHASIA	1000Genomes					H1.H1
HG03815	SOUTHASIA	1000Genomes					H1.H1
HG03817	SOUTHASIA	1000Genomes					H1.H1
HG03821	SOUTHASIA	1000Genomes					H1.H1
HG03823	SOUTHASIA	1000Genomes					H1.H1
HG03824	SOUTHASIA	1000Genomes					H1.H1
HG03826	SOUTHASIA	1000Genomes					H1.H2D
HG03829	SOUTHASIA	1000Genomes					H1.H1
HG03830	SOUTHASIA	1000Genomes					H1.H1
HG03832	SOUTHASIA	1000Genomes					H1.H1
HG03833	SOUTHASIA	1000Genomes					H1.H1
HG03836	SOUTHASIA	1000Genomes					H1.H1
HG03837	SOUTHASIA	1000Genomes					H1.H1
HG03838	SOUTHASIA	1000Genomes					H1.H1
HG03844	SOUTHASIA	1000Genomes					H1.H1
HG03846	SOUTHASIA	1000Genomes					H1.H1
HG03848	SOUTHASIA	1000Genomes					H1.H1
HG03849	SOUTHASIA	1000Genomes					H1.H1
HG03850	SOUTHASIA	1000Genomes					H1.H1
HG03851	SOUTHASIA	1000Genomes					H1.H1
HG03854	SOUTHASIA	1000Genomes					H1.H1
HG03856	SOUTHASIA	1000Genomes					H1.H1
HG03857	SOUTHASIA	1000Genomes					H1.H1
HG03858	SOUTHASIA	1000Genomes					H1.H1
HG03861	SOUTHASIA	1000Genomes					H1.H1
HG03862	SOUTHASIA	1000Genomes					H1.H1
HG03863	SOUTHASIA	1000Genomes					H1.H2D
HG03864	SOUTHASIA	1000Genomes					H1.H1
HG03866	SOUTHASIA	1000Genomes					H1.H1
HG03867	SOUTHASIA	1000Genomes					H1.H1
HG03868	SOUTHASIA	1000Genomes					H1.H1
HG03869	SOUTHASIA	1000Genomes					H1.H1
HG03870	SOUTHASIA	1000Genomes					H1.H1
HG03871	SOUTHASIA	1000Genomes					H1.H1
HG03872	SOUTHASIA	1000Genomes					H1.H1
HG03873	SOUTHASIA	1000Genomes					H1.H1
HG03874	SOUTHASIA	1000Genomes					H1.H2D
HG03875	SOUTHASIA	1000Genomes					H1.H1
HG03882	SOUTHASIA	1000Genomes					H1.H1
HG03884	SOUTHASIA	1000Genomes					H1.H1
HG03885	SOUTHASIA	1000Genomes					H1.H1
HG03886	SOUTHASIA	1000Genomes					H1.H1
HG03887	SOUTHASIA	1000Genomes					H1.H1
HG03888	SOUTHASIA	1000Genomes					H1.H1
HG03890	SOUTHASIA	1000Genomes					H1.H1
HG03894	SOUTHASIA	1000Genomes					H1.H1
HG03895	SOUTHASIA	1000Genomes					H1.H1
HG03896	SOUTHASIA	1000Genomes					H1.H1
HG03897	SOUTHASIA	1000Genomes					H1.H1
HG03898	SOUTHASIA	1000Genomes					H1.H1
HG03899	SOUTHASIA	1000Genomes					H1.H1
HG03900	SOUTHASIA	1000Genomes					H1.H1
HG03902	SOUTHASIA	1000Genomes					H1.H1
HG03905	SOUTHASIA	1000Genomes					H1.H1
HG03907	SOUTHASIA	1000Genomes					H1.H1
HG03908	SOUTHASIA	1000Genomes					H1.H1
HG03910	SOUTHASIA	1000Genomes					H1.H1
HG03911	SOUTHASIA	1000Genomes					H1.H1
HG03913	SOUTHASIA	1000Genomes					H1.H1
HG03914	SOUTHASIA	1000Genomes					H1.H1
HG03916	SOUTHASIA	1000Genomes					H1.H1
HG03917	SOUTHASIA	1000Genomes					H1.H2D
HG03919	SOUTHASIA	1000Genomes					H1.H1
HG03920	SOUTHASIA	1000Genomes					H1.H1
HG03922	SOUTHASIA	1000Genomes					H1.H1
HG03925	SOUTHASIA	1000Genomes					H1.H1
HG03926	SOUTHASIA	1000Genomes					H1.H1
HG03928	SOUTHASIA	1000Genomes					H1.H1
HG03931	SOUTHASIA	1000Genomes					H1.H1
HG03934	SOUTHASIA	1000Genomes					H1.H1
HG03937	SOUTHASIA	1000Genomes					H1.H1
HG03940	SOUTHASIA	1000Genomes					H1.H1
HG03941	SOUTHASIA	1000Genomes					H1.H1
HG03943	SOUTHASIA	1000Genomes					H1.H1
HG03944	SOUTHASIA	1000Genomes					H1.H1
HG03945	SOUTHASIA	1000Genomes					H1.H1
HG03947	SOUTHASIA	1000Genomes					H1.H1
HG03949	SOUTHASIA	1000Genomes					H1.H1
HG03950	SOUTHASIA	1000Genomes					H1.H1
HG03951	SOUTHASIA	1000Genomes					H1.H1
HG03953	SOUTHASIA	1000Genomes					H1.H1
HG03955	SOUTHASIA	1000Genomes					H1.H1
HG03960	SOUTHASIA	1000Genomes					H1.H1
HG03963	SOUTHASIA	1000Genomes					H1.H1
HG03965	SOUTHASIA	1000Genomes					H1.H1
HG03967	SOUTHASIA	1000Genomes					H1.H1
HG03968	SOUTHASIA	1000Genomes					H1.H1
HG03969	SOUTHASIA	1000Genomes					H1.H1
HG03971	SOUTHASIA	1000Genomes					H1.H1
HG03973	SOUTHASIA	1000Genomes					H1.H2D
HG03974	SOUTHASIA	1000Genomes					H1.H1
HG03976	SOUTHASIA	1000Genomes					H1.H1
HG03977	SOUTHASIA	1000Genomes					H1.H1
HG03978	SOUTHASIA	1000Genomes					H1.H1
HG03985	SOUTHASIA	1000Genomes					H1.H1
HG03986	SOUTHASIA	1000Genomes					H1.H2D
HG03989	SOUTHASIA	1000Genomes					H1.H1
HG03990	SOUTHASIA	1000Genomes					H1.H1
HG03991	SOUTHASIA	1000Genomes					H1.H1
HG03995	SOUTHASIA	1000Genomes					H1.H1
HG03998	SOUTHASIA	1000Genomes					H1.H1
HG03999	SOUTHASIA	1000Genomes					H1.H1
HG04001	SOUTHASIA	1000Genomes					H1.H1
HG04002	SOUTHASIA	1000Genomes					H1.H1
HG04003	SOUTHASIA	1000Genomes					H1.H1
HG04006	SOUTHASIA	1000Genomes					H1.H1
HG04014	SOUTHASIA	1000Genomes					H1.H1
HG04015	SOUTHASIA	1000Genomes					H1.H1
HG04017	SOUTHASIA	1000Genomes					H1.H1
HG04018	SOUTHASIA	1000Genomes					H1.H2D
HG04019	SOUTHASIA	1000Genomes					H1.H1
HG04020	SOUTHASIA	1000Genomes					H1.H1
HG04022	SOUTHASIA	1000Genomes					H1.H1
HG04023	SOUTHASIA	1000Genomes					H1.H1
HG04025	SOUTHASIA	1000Genomes					H1.H1
HG04026	SOUTHASIA	1000Genomes					H1.H1
HG04029	SOUTHASIA	1000Genomes					H1.H1
HG04033	SOUTHASIA	1000Genomes					H1.H1
HG04035	SOUTHASIA	1000Genomes					H1.H1
HG04038	SOUTHASIA	1000Genomes					H1.H2
HG04039	SOUTHASIA	1000Genomes					H1.H1
HG04042	SOUTHASIA	1000Genomes					H1.H1
HG04047	SOUTHASIA	1000Genomes					H1.H1
HG04054	SOUTHASIA	1000Genomes					H1.H1
HG04056	SOUTHASIA	1000Genomes					H1.H1
HG04059	SOUTHASIA	1000Genomes					H1.H1
HG04060	SOUTHASIA	1000Genomes					H1.H1
HG04061	SOUTHASIA	1000Genomes					H1.H1
HG04062	SOUTHASIA	1000Genomes					H1.H1
HG04063	SOUTHASIA	1000Genomes					H1.H1
HG04070	SOUTHASIA	1000Genomes					H1.H1
HG04075	SOUTHASIA	1000Genomes					H1.H1
HG04076	SOUTHASIA	1000Genomes					H1.H1
HG04080	SOUTHASIA	1000Genomes					H1.H1
HG04090	SOUTHASIA	1000Genomes					H1.H1
HG04093	SOUTHASIA	1000Genomes					H1.H1
HG04094	SOUTHASIA	1000Genomes					H1.H2D
HG04096	SOUTHASIA	1000Genomes					H1.H1
HG04098	SOUTHASIA	1000Genomes					H1.H1
HG04099	SOUTHASIA	1000Genomes					H1.H2D
HG04100	SOUTHASIA	1000Genomes					H1.H1
HG04106	SOUTHASIA	1000Genomes					H1.H1
HG04107	SOUTHASIA	1000Genomes					H1.H1
HG04118	SOUTHASIA	1000Genomes					H1.H1
HG04131	SOUTHASIA	1000Genomes					H1.H1
HG04134	SOUTHASIA	1000Genomes					H1.H1
HG04140	SOUTHASIA	1000Genomes					H1.H1
HG04141	SOUTHASIA	1000Genomes					H1.H2D
HG04144	SOUTHASIA	1000Genomes					H1.H1
HG04146	SOUTHASIA	1000Genomes					H1.H1
HG04152	SOUTHASIA	1000Genomes					H1.H1
HG04153	SOUTHASIA	1000Genomes					H1.H1
HG04155	SOUTHASIA	1000Genomes					H1.H1
HG04156	SOUTHASIA	1000Genomes					H1.H2D
HG04158	SOUTHASIA	1000Genomes					H1.H1
HG04159	SOUTHASIA	1000Genomes					H1.H1
HG04161	SOUTHASIA	1000Genomes					H1.H1
HG04162	SOUTHASIA	1000Genomes					H1.H1
HG04164	SOUTHASIA	1000Genomes					H1.H1
HG04171	SOUTHASIA	1000Genomes					H1.H1
HG04173	SOUTHASIA	1000Genomes					H1.H1
HG04176	SOUTHASIA	1000Genomes					H1.H1
HG04177	SOUTHASIA	1000Genomes					H1.H1
HG04180	SOUTHASIA	1000Genomes					H1.H1
HG04182	SOUTHASIA	1000Genomes					H1.H1
HG04183	SOUTHASIA	1000Genomes					H1.H1
HG04185	SOUTHASIA	1000Genomes					H1.H1
HG04186	SOUTHASIA	1000Genomes					H1.H1
HG04188	SOUTHASIA	1000Genomes					H1.H1
HG04189	SOUTHASIA	1000Genomes					H1.H1
HG04194	SOUTHASIA	1000Genomes					H1.H1
HG04195	SOUTHASIA	1000Genomes					H1.H1
HG04198	SOUTHASIA	1000Genomes					H1.H1
HG04200	SOUTHASIA	1000Genomes					H1.H1
HG04202	SOUTHASIA	1000Genomes					H1.H1
HG04206	SOUTHASIA	1000Genomes				X	H1.H1
HG04209	SOUTHASIA	1000Genomes				X	H1.H1
HG04210	SOUTHASIA	1000Genomes				X	H1.H1
HG04211	SOUTHASIA	1000Genomes				X	H1.H1
HG04212	SOUTHASIA	1000Genomes				X	H1.H1
HG04214	SOUTHASIA	1000Genomes				X	H1.H1
HG04216	SOUTHASIA	1000Genomes				X	H1.H1
HG04219	SOUTHASIA	1000Genomes				X	H1.H1
HG04222	SOUTHASIA	1000Genomes				X	H1.H1
HG04225	SOUTHASIA	1000Genomes				X	H1.H1
HG04227	SOUTHASIA	1000Genomes				X	H1.H1
HG04229	SOUTHASIA	1000Genomes				X	H1.H1
HG04235	SOUTHASIA	1000Genomes				X	H1.H1
HG04238	SOUTHASIA	1000Genomes				X	H1.H1
HG04239	SOUTHASIA	1000Genomes				X	H1.H1
NA20845	SOUTHASIA	1000Genomes				X	H1.H1
NA20846	SOUTHASIA	1000Genomes				X	H1.H1
NA20847	SOUTHASIA	1000Genomes					H1.H2D
NA20849	SOUTHASIA	1000Genomes				X	H1.H1
NA20850	SOUTHASIA	1000Genomes					H1.H2
NA20851	SOUTHASIA	1000Genomes				X	H1.H1
NA20852	SOUTHASIA	1000Genomes				X	H1.H1
NA20853	SOUTHASIA	1000Genomes				X	H1.H1
NA20854	SOUTHASIA	1000Genomes				X	H1.H1
NA20856	SOUTHASIA	1000Genomes				X	H1.H1
NA20858	SOUTHASIA	1000Genomes				X	H1.H1
NA20859	SOUTHASIA	1000Genomes				X	H1.H1
NA20861	SOUTHASIA	1000Genomes				X	H1.H1
NA20862	SOUTHASIA	1000Genomes				X	H1.H1
NA20863	SOUTHASIA	1000Genomes				X	H1.H1
NA20864	SOUTHASIA	1000Genomes				X	H1.H1
NA20866	SOUTHASIA	1000Genomes				X	H1.H1
NA20867	SOUTHASIA	1000Genomes				X	H1.H1
NA20868	SOUTHASIA	1000Genomes				X	H1.H1
NA20869	SOUTHASIA	1000Genomes				X	H1.H1
NA20870	SOUTHASIA	1000Genomes				X	H1.H1
NA20872	SOUTHASIA	1000Genomes				X	H1.H1
NA20874	SOUTHASIA	1000Genomes				X	H1.H1
NA20875	SOUTHASIA	1000Genomes				X	H1.H1
NA20876	SOUTHASIA	1000Genomes				X	H1.H1
NA20877	SOUTHASIA	1000Genomes				X	H1.H1
NA20878	SOUTHASIA	1000Genomes				X	H1.H1
NA20881	SOUTHASIA	1000Genomes				X	H1.H1
NA20882	SOUTHASIA	1000Genomes				X	H1.H1
NA20884	SOUTHASIA	1000Genomes				X	H1.H1
NA20885	SOUTHASIA	1000Genomes				X	H1.H1
NA20886	SOUTHASIA	1000Genomes					H1.H2D
NA20887	SOUTHASIA	1000Genomes				X	H1.H1
NA20888	SOUTHASIA	1000Genomes				X	H1.H1
NA20889	SOUTHASIA	1000Genomes				X	H1.H1
NA20890	SOUTHASIA	1000Genomes				X	H2D.H2D
NA20891	SOUTHASIA	1000Genomes				X	H1.H1
NA20892	SOUTHASIA	1000Genomes					H1.H2D
NA20894	SOUTHASIA	1000Genomes				X	H1.H1
NA20895	SOUTHASIA	1000Genomes				X	H1.H1
NA20896	SOUTHASIA	1000Genomes				X	H1.H1
NA20897	SOUTHASIA	1000Genomes				X	H1.H1
NA20899	SOUTHASIA	1000Genomes				X	H1.H1
NA20900	SOUTHASIA	1000Genomes				X	H1.H1
NA20901	SOUTHASIA	1000Genomes				X	H1.H1
NA20902	SOUTHASIA	1000Genomes				X	H1.H1
NA20903	SOUTHASIA	1000Genomes				X	H1.H1
NA20904	SOUTHASIA	1000Genomes					H1.H2D
NA20905	SOUTHASIA	1000Genomes				X	H1.H1
NA20906	SOUTHASIA	1000Genomes				X	H1.H1
NA20908	SOUTHASIA	1000Genomes				X	H1.H1
NA20910	SOUTHASIA	1000Genomes				X	H1.H1
NA20911	SOUTHASIA	1000Genomes				X	H1.H1
NA21086	SOUTHASIA	1000Genomes				X	H1.H1
NA21087	SOUTHASIA	1000Genomes				X	H1.H1
NA21088	SOUTHASIA	1000Genomes				X	H1.H1
NA21089	SOUTHASIA	1000Genomes				X	H1.H1
NA21090	SOUTHASIA	1000Genomes				X	H1.H1
NA21091	SOUTHASIA	1000Genomes				X	H1.H1
NA21092	SOUTHASIA	1000Genomes					H1.H2D
NA21093	SOUTHASIA	1000Genomes				X	H1.H1
NA21094	SOUTHASIA	1000Genomes					H1.H2D
NA21095	SOUTHASIA	1000Genomes				X	H1.H1
NA21097	SOUTHASIA	1000Genomes					H1.H2D
NA21098	SOUTHASIA	1000Genomes					H1.H2D
NA21099	SOUTHASIA	1000Genomes					H1.H1
NA21100	SOUTHASIA	1000Genomes					H1.H1
NA21101	SOUTHASIA	1000Genomes					H1.H1
NA21102	SOUTHASIA	1000Genomes					H1.H1
NA21103	SOUTHASIA	1000Genomes					H1.H2
NA21104	SOUTHASIA	1000Genomes					H1.H2D
NA21105	SOUTHASIA	1000Genomes					H1.H1
NA21106	SOUTHASIA	1000Genomes					H1.H1
NA21107	SOUTHASIA	1000Genomes					H1.H1
NA21108	SOUTHASIA	1000Genomes					H1.H1
NA21109	SOUTHASIA	1000Genomes					H1.H1
NA21110	SOUTHASIA	1000Genomes					H1.H1
NA21111	SOUTHASIA	1000Genomes					H1.H1
NA21112	SOUTHASIA	1000Genomes					H1.H1
NA21113	SOUTHASIA	1000Genomes					H1.H1
NA21114	SOUTHASIA	1000Genomes					H1.H2D
NA21115	SOUTHASIA	1000Genomes					H1.H2D
NA21116	SOUTHASIA	1000Genomes					H1.H1
NA21117	SOUTHASIA	1000Genomes					H1.H1
NA21118	SOUTHASIA	1000Genomes					H1.H1
NA21119	SOUTHASIA	1000Genomes					H1.H1
NA21120	SOUTHASIA	1000Genomes					H1.H1
NA21122	SOUTHASIA	1000Genomes					H1.H1
NA21123	SOUTHASIA	1000Genomes					H1.H1
NA21124	SOUTHASIA	1000Genomes					H1.H1
NA21125	SOUTHASIA	1000Genomes					H1.H2D
NA21126	SOUTHASIA	1000Genomes					H1.H1
NA21127	SOUTHASIA	1000Genomes					H1.H1
NA21128	SOUTHASIA	1000Genomes					H1.H1
NA21129	SOUTHASIA	1000Genomes					H1.H1
NA21130	SOUTHASIA	1000Genomes					H1.H2D
NA21133	SOUTHASIA	1000Genomes					H1.H1
NA21135	SOUTHASIA	1000Genomes					H1.H1
NA21137	SOUTHASIA	1000Genomes					H1.H1
NA21141	SOUTHASIA	1000Genomes					H1.H2D
NA21142	SOUTHASIA	1000Genomes					H1.H1
NA21143	SOUTHASIA	1000Genomes					H1.H2D
NA21144	SOUTHASIA	1000Genomes					H1.H1
10AJ136	NORTHAFRICA	DC					H1.H1
10AJ137	NORTHAFRICA	DC					H1.H1
12AJ129	NORTHAFRICA	DC					H1.H2D
12AJ136	NORTHAFRICA	DC					H1.H1
16AJ137_1	NORTHAFRICA	DC					H1.H1
16AJ137	NORTHAFRICA	DC					H1.H2D
1AJ137	NORTHAFRICA	DC					H1.H2D
2AJ137	NORTHAFRICA	DC					H1.H1
3AJ137	NORTHAFRICA	DC					H1.H1
4AJ136	NORTHAFRICA	DC					H1.H1
4AJ137	NORTHAFRICA	DC					H1.H2D
5AJ136	NORTHAFRICA	DC					H1.H1
5AJ137	NORTHAFRICA	DC					H1.H1
6AJ129	NORTHAFRICA	DC					H1.H1
7AJ129	NORTHAFRICA	DC					H1.H1
7AJ136	NORTHAFRICA	DC					H1.H1
8AJ129	NORTHAFRICA	DC					H1.H2D
8AJ136	NORTHAFRICA	DC					H1.H2D
9AJ129	NORTHAFRICA	DC					H1.H1
ALG100	NORTHAFRICA	DC					H1.H1
ALG140	NORTHAFRICA	DC					H1.H2
ALG160	NORTHAFRICA	DC					H1.H1
ALG200	NORTHAFRICA	DC					H1.H1
ALG210	NORTHAFRICA	DC					H1.H1
ALG220	NORTHAFRICA	DC					H1.H1
ALG240	NORTHAFRICA	DC					H1.H1
ALG270	NORTHAFRICA	DC					H1.H1
ALG280	NORTHAFRICA	DC					H1.H1
ALG400	NORTHAFRICA	DC					H1.H1
ALG600	NORTHAFRICA	DC					H1.H1
ALG700	NORTHAFRICA	DC					H1.H1
ALG900	NORTHAFRICA	DC					H1.H2D
ALGE	NORTHAFRICA	DC					H1.H2D
ALGF	NORTHAFRICA	DC		X			H1.H2D
ALGG	NORTHAFRICA	DC					H1.H1
ALGH	NORTHAFRICA	DC					H1.H1
ALGJ	NORTHAFRICA	DC					H1.H1
ALGK	NORTHAFRICA	DC					H1.H1
ERR11	NORTHAFRICA	DC					H1.H1
ERR12	NORTHAFRICA	DC					H1.H1
ERR20	NORTHAFRICA	DC		X			H1.H2D
LIB11	NORTHAFRICA	DC					H1.H1
LIB12	NORTHAFRICA	DC					H1.H1
LIB16	NORTHAFRICA	DC		X			H1.H2D
LIB173	NORTHAFRICA	DC		X			H1.H2D
LIB18	NORTHAFRICA	DC					H1.H1
LIB19	NORTHAFRICA	DC					H1.H1
LIB23	NORTHAFRICA	DC					H1.H1
LIB30	NORTHAFRICA	DC					H1.H1
LIB32	NORTHAFRICA	DC					H1.H1
LIB33	NORTHAFRICA	DC					H1.H1
LIB50	NORTHAFRICA	DC					H1.H1
LIB51	NORTHAFRICA	DC					H1.H1
LIB5	NORTHAFRICA	DC					H1.H1
LIB7	NORTHAFRICA	DC					H1.H1
LIB8	NORTHAFRICA	DC					H1.H1
LIB9	NORTHAFRICA	DC					H1.H1
MCH11	NORTHAFRICA	DC		X			H1.H2D
MCH12	NORTHAFRICA	DC					H1.H1
MCH13	NORTHAFRICA	DC		X			H1.H2D
MCH16	NORTHAFRICA	DC					H1.H1
MCH18	NORTHAFRICA	DC					H1.H1
MCH7	NORTHAFRICA	DC					H1.H1
MCH8	NORTHAFRICA	DC					H1.H1
MCH9	NORTHAFRICA	DC					H1.H1
MNA1	NORTHAFRICA	DC					H1.H1
MNA3	NORTHAFRICA	DC		X			H1.H2D
MNA4	NORTHAFRICA	DC					H1.H1
MNA6	NORTHAFRICA	DC					H1.H1
MNA8	NORTHAFRICA	DC		X			H1.H2D
MNA9	NORTHAFRICA	DC					H1.H1
MOJ2	NORTHAFRICA	DC					H1.H1
MOJ3	NORTHAFRICA	DC					H1.H1
MOJ6	NORTHAFRICA	DC					H1.H1
MOJ8	NORTHAFRICA	DC		X			H1.H2D
MOU11	NORTHAFRICA	DC					H1.H1
MOU12	NORTHAFRICA	DC					H1.H1
MOU15	NORTHAFRICA	DC					H1.H1
MOU17	NORTHAFRICA	DC					H1.H1
MOU18	NORTHAFRICA	DC					H1.H1
MOU19	NORTHAFRICA	DC					H1.H1
MOU20	NORTHAFRICA	DC					H1.H1
MOU4	NORTHAFRICA	DC					H1.H1
MOU5	NORTHAFRICA	DC					H1.H1
MOU6	NORTHAFRICA	DC		X			H2D.H2D
MOU7	NORTHAFRICA	DC					H1.H1
MOU8	NORTHAFRICA	DC					H1.H1
SAH12	NORTHAFRICA	DC		X			H1.H2D
SAH13	NORTHAFRICA	DC					H1.H1
SAH14	NORTHAFRICA	DC					H1.H1
SAH22	NORTHAFRICA	DC		X			H1.H2D
SAH2	NORTHAFRICA	DC					H1.H1
SAH31	NORTHAFRICA	DC					H1.H1
SAH3	NORTHAFRICA	DC					H1.H1
SAH40	NORTHAFRICA	DC					H1.H1
SAH41	NORTHAFRICA	DC					H1.H1
SAH44	NORTHAFRICA	DC					H1.H1
SAH48	NORTHAFRICA	DC					H1.H1
SAH49	NORTHAFRICA	DC					H1.H1
SAH58	NORTHAFRICA	DC					H1.H1
SAH59	NORTHAFRICA	DC					H1.H1
SAH6	NORTHAFRICA	DC		X			H1.H2D
SAH7	NORTHAFRICA	DC					H1.H1
SAH8	NORTHAFRICA	DC					H1.H1
T11	NORTHAFRICA	DC					H1.H1
T12	NORTHAFRICA	DC					H1.H1
T16	NORTHAFRICA	DC					H1.H1
T19	NORTHAFRICA	DC					H1.H1
T1	NORTHAFRICA	DC					H1.H1
T28	NORTHAFRICA	DC		X			H1.H2D
T31	NORTHAFRICA	DC		X			H1.H2D
T35	NORTHAFRICA	DC		X			H1.H2D
T37	NORTHAFRICA	DC					H1.H1
T39	NORTHAFRICA	DC					H1.H1
T41	NORTHAFRICA	DC		X			H1.H2D
T42	NORTHAFRICA	DC		X			H1.H2D
T6	NORTHAFRICA	DC					H1.H1
BAS100	EUROPE	DC		X			H2D.H2D
BAS102	EUROPE	DC		X			H2D.H2D
BAS104	EUROPE	DC					H1.H1
BAS106	EUROPE	DC					H1.H1
BAS111	EUROPE	DC		X			H2D.H2D
BAS112	EUROPE	DC		X			H1.H2D
BAS21	EUROPE	DC		X			H1.H2D
BAS23	EUROPE	DC					H1.H1
BAS32	EUROPE	DC					H1.H1
BAS44	EUROPE	DC					H1.H1
BAS47	EUROPE	DC					H1.H1
BAS54	EUROPE	DC		X			H1.H2D
BAS62	EUROPE	DC		X			H1.H2D
BAS67	EUROPE	DC					H1.H1
BAS80	EUROPE	DC					H1.H1
BAS81	EUROPE	DC		X			H1.H2D
BAS87	EUROPE	DC					H1.H1
BAS90	EUROPE	DC		X			H1.H2D
BAS94	EUROPE	DC		X			H1.H2D
BAS97	EUROPE	DC		X			H1.H2D
HGDP01406	SUB-SAH AFRICA	HGDP PANEL					H1.H1
HGDP01411	SUB-SAH AFRICA	HGDP PANEL					H1.H1
HGDP01412	SUB-SAH AFRICA	HGDP PANEL					H1.H1
HGDP01414	SUB-SAH AFRICA	HGDP PANEL					H1.H1
HGDP01415	SUB-SAH AFRICA	HGDP PANEL					H1.H1
HGDP01417	SUB-SAH AFRICA	HGDP PANEL					H1.H1
HGDP01418	SUB-SAH AFRICA	HGDP PANEL					H1.H1
HGDP00993	SUB-SAH AFRICA	HGDP PANEL					H1.H1
HGDP00994	SUB-SAH AFRICA	HGDP PANEL					H1.H1
HGDP01030	SUB-SAH AFRICA	HGDP PANEL					H1.H1
HGDP01034	SUB-SAH AFRICA	HGDP PANEL					H1.H1
HGDP01033	SUB-SAH AFRICA	HGDP PANEL					H1.H1
HGDP01028	SUB-SAH AFRICA	HGDP PANEL					H1.H1
HGDP01035	SUB-SAH AFRICA	HGDP PANEL					H1.H1
HGDP01031	SUB-SAH AFRICA	HGDP PANEL					H1.H1
HGDP00454	SUB-SAH AFRICA	HGDP PANEL					H1.H1
HGDP00455	SUB-SAH AFRICA	HGDP PANEL					H1.H1
HGDP00457	SUB-SAH AFRICA	HGDP PANEL					H1.H1
HGDP00458	SUB-SAH AFRICA	HGDP PANEL					H1.H1
HGDP00459	SUB-SAH AFRICA	HGDP PANEL					H1.H1
HGDP00460	SUB-SAH AFRICA	HGDP PANEL					H1.H1
HGDP00461	SUB-SAH AFRICA	HGDP PANEL					H1.H1
HGDP00464	SUB-SAH AFRICA	HGDP PANEL					H1.H1
HGDP00465	SUB-SAH AFRICA	HGDP PANEL					H1.H1
HGDP00466	SUB-SAH AFRICA	HGDP PANEL					H1.H1
HGDP00469	SUB-SAH AFRICA	HGDP PANEL					H1.H1
HGDP00470	SUB-SAH AFRICA	HGDP PANEL					H1.H1
HGDP00472	SUB-SAH AFRICA	HGDP PANEL					H1.H1
HGDP00473	SUB-SAH AFRICA	HGDP PANEL					H1.H1
HGDP00475	SUB-SAH AFRICA	HGDP PANEL					H1.H1
HGDP00479	SUB-SAH AFRICA	HGDP PANEL					H1.H1
HGDP00986	SUB-SAH AFRICA	HGDP PANEL					H1.H1
HGDP01086	SUB-SAH AFRICA	HGDP PANEL					H1.H1
HGDP01090	SUB-SAH AFRICA	HGDP PANEL					H1.H1
HGDP01094	SUB-SAH AFRICA	HGDP PANEL					H1.H1
HGDP00904	SUB-SAH AFRICA	HGDP PANEL					H1.H1
HGDP00905	SUB-SAH AFRICA	HGDP PANEL					H1.H1
HGDP00906	SUB-SAH AFRICA	HGDP PANEL					H1.H1
HGDP00907	SUB-SAH AFRICA	HGDP PANEL					H1.H1
HGDP00908	SUB-SAH AFRICA	HGDP PANEL					H1.H1
HGDP00910	SUB-SAH AFRICA	HGDP PANEL					H1.H1
HGDP00912	SUB-SAH AFRICA	HGDP PANEL					H1.H1
HGDP00914	SUB-SAH AFRICA	HGDP PANEL					H1.H1
HGDP00915	SUB-SAH AFRICA	HGDP PANEL					H1.H1
HGDP01200	SUB-SAH AFRICA	HGDP PANEL					H1.H1
HGDP01201	SUB-SAH AFRICA	HGDP PANEL					H1.H1
HGDP01202	SUB-SAH AFRICA	HGDP PANEL					H1.H1
HGDP01283	SUB-SAH AFRICA	HGDP PANEL					H1.H1
HGDP01284	SUB-SAH AFRICA	HGDP PANEL					H1.H1
HGDP01285	SUB-SAH AFRICA	HGDP PANEL					H1.H1
HGDP01286	SUB-SAH AFRICA	HGDP PANEL					H1.H1
HGDP00449	SUB-SAH AFRICA	HGDP PANEL					H1.H1
HGDP00450	SUB-SAH AFRICA	HGDP PANEL					H1.H1
HGDP00456	SUB-SAH AFRICA	HGDP PANEL					H1.H1
HGDP00462	SUB-SAH AFRICA	HGDP PANEL					H1.H1
HGDP00467	SUB-SAH AFRICA	HGDP PANEL					H1.H1
HGDP00471	SUB-SAH AFRICA	HGDP PANEL					H1.H1
HGDP00476	SUB-SAH AFRICA	HGDP PANEL					H1.H1
HGDP00478	SUB-SAH AFRICA	HGDP PANEL					H1.H1
HGDP00982	SUB-SAH AFRICA	HGDP PANEL					H1.H1
HGDP00984	SUB-SAH AFRICA	HGDP PANEL					H1.H1
HGDP01081	SUB-SAH AFRICA	HGDP PANEL					H1.H1
HGDP01029	SUB-SAH AFRICA	HGDP PANEL					H1.H1
HGDP00920	SUB-SAH AFRICA	HGDP PANEL					H1.H1
HGDP00924	SUB-SAH AFRICA	HGDP PANEL					H1.H1
HGDP00925	SUB-SAH AFRICA	HGDP PANEL					H1.H1
HGDP00926	SUB-SAH AFRICA	HGDP PANEL					H1.H1
HGDP00927	SUB-SAH AFRICA	HGDP PANEL					H1.H1
HGDP00929	SUB-SAH AFRICA	HGDP PANEL					H1.H1
HGDP00930	SUB-SAH AFRICA	HGDP PANEL					H1.H1
HGDP00931	SUB-SAH AFRICA	HGDP PANEL					H1.H1
HGDP00933	SUB-SAH AFRICA	HGDP PANEL					H1.H1
HGDP00934	SUB-SAH AFRICA	HGDP PANEL					H1.H1
HGDP00935	SUB-SAH AFRICA	HGDP PANEL					H1.H1
HGDP00936	SUB-SAH AFRICA	HGDP PANEL					H1.H1
HGDP00937	SUB-SAH AFRICA	HGDP PANEL					H1.H1
HGDP00939	SUB-SAH AFRICA	HGDP PANEL					H1.H1
HGDP00940	SUB-SAH AFRICA	HGDP PANEL					H1.H1
HGDP00941	SUB-SAH AFRICA	HGDP PANEL					H1.H1
HGDP00943	SUB-SAH AFRICA	HGDP PANEL					H1.H1
HGDP00463	SUB-SAH AFRICA	HGDP PANEL		X			H1.H2
HGDP00474	SUB-SAH AFRICA	HGDP PANEL		X			H1.H2
HGDP00909	SUB-SAH AFRICA	HGDP PANEL					H1.H1
HGDP00911	SUB-SAH AFRICA	HGDP PANEL					H1.H1
HGDP00913	SUB-SAH AFRICA	HGDP PANEL		X			H1.H2D
HGDP00917	SUB-SAH AFRICA	HGDP PANEL					H1.H1
HGDP00918	SUB-SAH AFRICA	HGDP PANEL					H1.H1
HGDP00921	SUB-SAH AFRICA	HGDP PANEL					H1.H1
HGDP00928	SUB-SAH AFRICA	HGDP PANEL					H1.H1
HGDP00932	SUB-SAH AFRICA	HGDP PANEL					H1.H1
HGDP00938	SUB-SAH AFRICA	HGDP PANEL					H1.H1
HGDP00942	SUB-SAH AFRICA	HGDP PANEL					H1.H1
HGDP00985	SUB-SAH AFRICA	HGDP PANEL		X			H1.H2
HGDP00987	SUB-SAH AFRICA	HGDP PANEL					H1.H1
HGDP00991	SUB-SAH AFRICA	HGDP PANEL					H1.H1
HGDP00992	SUB-SAH AFRICA	HGDP PANEL					H1.H1
HGDP01032	SUB-SAH AFRICA	HGDP PANEL					H1.H1
HGDP01036	SUB-SAH AFRICA	HGDP PANEL					H1.H1
HGDP01199	SUB-SAH AFRICA	HGDP PANEL					H1.H1
HGDP01405	SUB-SAH AFRICA	HGDP PANEL					H1.H1
HGDP01408	SUB-SAH AFRICA	HGDP PANEL					H1.H1
HGDP01413	SUB-SAH AFRICA	HGDP PANEL					H1.H1
HGDP01416	SUB-SAH AFRICA	HGDP PANEL					H1.H1
HGDP01419	SUB-SAH AFRICA	HGDP PANEL					H1.H1
HGDP00557	MIDDLEEAST	HGDP PANEL		X			H1.H2D
HGDP00559	MIDDLEEAST	HGDP PANEL		X			H1.H2D
HGDP00560	MIDDLEEAST	HGDP PANEL		X			H2D.H2D
HGDP00563	MIDDLEEAST	HGDP PANEL		X			H1.H2
HGDP00564	MIDDLEEAST	HGDP PANEL					H1.H1
HGDP00566	MIDDLEEAST	HGDP PANEL		X			H1.H2D
HGDP00567	MIDDLEEAST	HGDP PANEL		X			H1.H2D
HGDP00568	MIDDLEEAST	HGDP PANEL		X			H1.H2D
HGDP00571	MIDDLEEAST	HGDP PANEL		X			H1.H2D
HGDP00574	MIDDLEEAST	HGDP PANEL		X			H1.H2D
HGDP00575	MIDDLEEAST	HGDP PANEL		X			H2D.H2D
HGDP00576	MIDDLEEAST	HGDP PANEL		X			H1.H2D
HGDP00577	MIDDLEEAST	HGDP PANEL		X			H1.H2D
HGDP00579	MIDDLEEAST	HGDP PANEL		X			H1.H2D
HGDP00584	MIDDLEEAST	HGDP PANEL		X			H1.H2D
HGDP00586	MIDDLEEAST	HGDP PANEL		X			H1.H2D
HGDP00588	MIDDLEEAST	HGDP PANEL		X			H1.H2D
HGDP00597	MIDDLEEAST	HGDP PANEL		X			H1.H2D
HGDP00598	MIDDLEEAST	HGDP PANEL		X			H1.H2
HGDP00600	MIDDLEEAST	HGDP PANEL					H1.H1
HGDP00601	MIDDLEEAST	HGDP PANEL		X			H1.H2D
HGDP00606	MIDDLEEAST	HGDP PANEL		X			H1.H2D
HGDP00608	MIDDLEEAST	HGDP PANEL					H1.H1
HGDP00609	MIDDLEEAST	HGDP PANEL		X			H1.H2D
HGDP00610	MIDDLEEAST	HGDP PANEL		X			H1.H2D
HGDP00611	MIDDLEEAST	HGDP PANEL		X			H1.H2D
HGDP00612	MIDDLEEAST	HGDP PANEL		X			H1.H2D
HGDP00614	MIDDLEEAST	HGDP PANEL		X			H1.H2D
HGDP00615	MIDDLEEAST	HGDP PANEL		X			H1.H2D
HGDP00618	MIDDLEEAST	HGDP PANEL		X			H1.H2D
HGDP00619	MIDDLEEAST	HGDP PANEL		X			H1.H2D
HGDP00622	MIDDLEEAST	HGDP PANEL		X			H1.H2D
HGDP00624	MIDDLEEAST	HGDP PANEL		X			H1.H2D
HGDP00628	MIDDLEEAST	HGDP PANEL		X			H1.H2D
HGDP00629	MIDDLEEAST	HGDP PANEL		X			H1.H2
HGDP00631	MIDDLEEAST	HGDP PANEL		X			H1.H2D
HGDP00634	MIDDLEEAST	HGDP PANEL		X			H1.H2D
HGDP00635	MIDDLEEAST	HGDP PANEL		X			H2.H2D
HGDP00639	MIDDLEEAST	HGDP PANEL		X			H1.H2D
HGDP00643	MIDDLEEAST	HGDP PANEL		X			H1.H2D
HGDP00648	MIDDLEEAST	HGDP PANEL		X			H1.H2D
HGDP00649	MIDDLEEAST	HGDP PANEL		X			H1.H2D
HGDP00650	MIDDLEEAST	HGDP PANEL					H1.H1
HGDP00675	MIDDLEEAST	HGDP PANEL		X			H1.H2D
HGDP00676	MIDDLEEAST	HGDP PANEL		X			H1.H2D
HGDP00681	MIDDLEEAST	HGDP PANEL					H1.H1
HGDP00683	MIDDLEEAST	HGDP PANEL		X			H1.H2D
HGDP00684	MIDDLEEAST	HGDP PANEL		X			H1.H2
HGDP00686	MIDDLEEAST	HGDP PANEL		X			H1.H2D
HGDP00687	MIDDLEEAST	HGDP PANEL		X			H1.H2D
HGDP00688	MIDDLEEAST	HGDP PANEL		X			H1.H2D
HGDP00689	MIDDLEEAST	HGDP PANEL		X			H1.H2D
HGDP00690	MIDDLEEAST	HGDP PANEL					H1.H1
HGDP00691	MIDDLEEAST	HGDP PANEL		X			H1.H2D
HGDP00697	MIDDLEEAST	HGDP PANEL		X			H1.H2D
HGDP00722	MIDDLEEAST	HGDP PANEL		X			H1.H2D
HGDP00723	MIDDLEEAST	HGDP PANEL		X			H2D.H2D
HGDP00724	MIDDLEEAST	HGDP PANEL					H1.H1
HGDP00727	MIDDLEEAST	HGDP PANEL		X			H1.H2D
HGDP00734	MIDDLEEAST	HGDP PANEL		X			H1.H2D
HGDP00735	MIDDLEEAST	HGDP PANEL		X			H1.H2D
HGDP00736	MIDDLEEAST	HGDP PANEL		X			H1.H2
HGDP00739	MIDDLEEAST	HGDP PANEL		X			H2D.H2D
HGDP00740	MIDDLEEAST	HGDP PANEL		X			H1.H2D
HGDP00741	MIDDLEEAST	HGDP PANEL		X			H2D.H2D
HGDP00745	MIDDLEEAST	HGDP PANEL		X			H1.H2D
HGDP00607	MIDDLEEAST	HGDP PANEL					H1.H1
HGDP00613	MIDDLEEAST	HGDP PANEL					H1.H1
HGDP00620	MIDDLEEAST	HGDP PANEL					H1.H1
HGDP00621	MIDDLEEAST	HGDP PANEL					H1.H1
HGDP00623	MIDDLEEAST	HGDP PANEL					H1.H1
HGDP00625	MIDDLEEAST	HGDP PANEL					H1.H1
HGDP00626	MIDDLEEAST	HGDP PANEL					H1.H1
HGDP00627	MIDDLEEAST	HGDP PANEL					H1.H1
HGDP00630	MIDDLEEAST	HGDP PANEL					H1.H1
HGDP00636	MIDDLEEAST	HGDP PANEL					H1.H1
HGDP00637	MIDDLEEAST	HGDP PANEL					H1.H1
HGDP00638	MIDDLEEAST	HGDP PANEL					H1.H1
HGDP00640	MIDDLEEAST	HGDP PANEL					H1.H1
HGDP00641	MIDDLEEAST	HGDP PANEL					H1.H1
HGDP00642	MIDDLEEAST	HGDP PANEL					H1.H1
HGDP00644	MIDDLEEAST	HGDP PANEL					H1.H1
HGDP00645	MIDDLEEAST	HGDP PANEL					H1.H1
HGDP00646	MIDDLEEAST	HGDP PANEL					H1.H1
HGDP00647	MIDDLEEAST	HGDP PANEL					H1.H1
HGDP00651	MIDDLEEAST	HGDP PANEL					H1.H1
HGDP00653	MIDDLEEAST	HGDP PANEL					H1.H1
HGDP00654	MIDDLEEAST	HGDP PANEL					H1.H1
HGDP00701	MIDDLEEAST	HGDP PANEL					H1.H1
HGDP00558	MIDDLEEAST	HGDP PANEL					H1.H1
HGDP00561	MIDDLEEAST	HGDP PANEL					H1.H1
HGDP00562	MIDDLEEAST	HGDP PANEL					H1.H1
HGDP00565	MIDDLEEAST	HGDP PANEL					H1.H1
HGDP00569	MIDDLEEAST	HGDP PANEL					H1.H1
HGDP00573	MIDDLEEAST	HGDP PANEL					H1.H1
HGDP00578	MIDDLEEAST	HGDP PANEL					H1.H1
HGDP00580	MIDDLEEAST	HGDP PANEL					H1.H1
HGDP00581	MIDDLEEAST	HGDP PANEL					H1.H1
HGDP00582	MIDDLEEAST	HGDP PANEL					H1.H1
HGDP00583	MIDDLEEAST	HGDP PANEL					H1.H1
HGDP00587	MIDDLEEAST	HGDP PANEL					H1.H1
HGDP00590	MIDDLEEAST	HGDP PANEL					H1.H1
HGDP00591	MIDDLEEAST	HGDP PANEL					H1.H1
HGDP00594	MIDDLEEAST	HGDP PANEL					H1.H1
HGDP00595	MIDDLEEAST	HGDP PANEL					H1.H1
HGDP00599	MIDDLEEAST	HGDP PANEL					H1.H1
HGDP00600	MIDDLEEAST	HGDP PANEL					H1.H1
HGDP00602	MIDDLEEAST	HGDP PANEL					H1.H1
HGDP00604	MIDDLEEAST	HGDP PANEL					H1.H1
HGDP01256	MIDDLEEAST	HGDP PANEL					H1.H1
HGDP01257	MIDDLEEAST	HGDP PANEL					H1.H1
HGDP01258	MIDDLEEAST	HGDP PANEL					H1.H1
HGDP01259	MIDDLEEAST	HGDP PANEL					H1.H1
HGDP01260	MIDDLEEAST	HGDP PANEL					H1.H1
HGDP01261	MIDDLEEAST	HGDP PANEL					H1.H1
HGDP01262	MIDDLEEAST	HGDP PANEL					H1.H1
HGDP01263	MIDDLEEAST	HGDP PANEL					H1.H1
HGDP01264	MIDDLEEAST	HGDP PANEL					H1.H1
HGDP01265	MIDDLEEAST	HGDP PANEL					H1.H1
HGDP01266	MIDDLEEAST	HGDP PANEL					H1.H1
HGDP01268	MIDDLEEAST	HGDP PANEL					H1.H1
HGDP01269	MIDDLEEAST	HGDP PANEL					H1.H1
HGDP01270	MIDDLEEAST	HGDP PANEL					H1.H1
HGDP01271	MIDDLEEAST	HGDP PANEL					H1.H1
HGDP01272	MIDDLEEAST	HGDP PANEL					H1.H1
HGDP01273	MIDDLEEAST	HGDP PANEL					H1.H1
HGDP01276	MIDDLEEAST	HGDP PANEL					H1.H1
HGDP01277	MIDDLEEAST	HGDP PANEL					H1.H1
HGDP01280	MIDDLEEAST	HGDP PANEL					H1.H1
HGDP01282	MIDDLEEAST	HGDP PANEL					H1.H1
HGDP00677	MIDDLEEAST	HGDP PANEL					H1.H1
HGDP00678	MIDDLEEAST	HGDP PANEL					H1.H1
HGDP00679	MIDDLEEAST	HGDP PANEL					H1.H1
HGDP00680	MIDDLEEAST	HGDP PANEL					H1.H1
HGDP00682	MIDDLEEAST	HGDP PANEL					H1.H1
HGDP00685	MIDDLEEAST	HGDP PANEL					H1.H1
HGDP00690	MIDDLEEAST	HGDP PANEL					H1.H1
HGDP00692	MIDDLEEAST	HGDP PANEL					H1.H1
HGDP00693	MIDDLEEAST	HGDP PANEL					H1.H1
HGDP00694	MIDDLEEAST	HGDP PANEL					H1.H1
HGDP00696	MIDDLEEAST	HGDP PANEL					H1.H1
HGDP00698	MIDDLEEAST	HGDP PANEL					H1.H1
HGDP00699	MIDDLEEAST	HGDP PANEL					H1.H1
HGDP00700	MIDDLEEAST	HGDP PANEL					H1.H1
HGDP00724	MIDDLEEAST	HGDP PANEL					H1.H1
HGDP00725	MIDDLEEAST	HGDP PANEL					H1.H1
HGDP00726	MIDDLEEAST	HGDP PANEL					H1.H1
HGDP00729	MIDDLEEAST	HGDP PANEL					H1.H1
HGDP00730	MIDDLEEAST	HGDP PANEL					H1.H1
HGDP00731	MIDDLEEAST	HGDP PANEL					H1.H1
HGDP00732	MIDDLEEAST	HGDP PANEL					H1.H1
HGDP00733	MIDDLEEAST	HGDP PANEL					H1.H1
HGDP00737	MIDDLEEAST	HGDP PANEL					H1.H1
HGDP00738	MIDDLEEAST	HGDP PANEL					H1.H1
HGDP00744	MIDDLEEAST	HGDP PANEL					H1.H1
HGDP00746	MIDDLEEAST	HGDP PANEL					H1.H1
HGDP00880	EUROPE	HGDP PANEL					H1.H1
HGDP00885	EUROPE	HGDP PANEL		X			H2D.H2D
HGDP00886	EUROPE	HGDP PANEL		X			H1.H2D
HGDP00891	EUROPE	HGDP PANEL		X			H1.H2D
HGDP00897	EUROPE	HGDP PANEL		X			H1.H2D
HGDP00898	EUROPE	HGDP PANEL					H1.H1
HGDP00902	EUROPE	HGDP PANEL					H1.H1
HGDP01381	EUROPE	HGDP PANEL					H1.H1
HGDP01382	EUROPE	HGDP PANEL		X			H1.H2
HGDP01383	EUROPE	HGDP PANEL		X			H1.H2
HGDP01385	EUROPE	HGDP PANEL					H1.H1
HGDP01396	EUROPE	HGDP PANEL					H1.H1
HGDP01397	EUROPE	HGDP PANEL		X			H1.H2D
HGDP01398	EUROPE	HGDP PANEL		X			H2.H2D
HGDP01400	EUROPE	HGDP PANEL					H1.H1
HGDP01402	EUROPE	HGDP PANEL		X			H1.H2
HGDP01404	EUROPE	HGDP PANEL		X			H1.H2D
HGDP01253	NORTHAFRICA	HGDP PANEL		X			H1.H2D
HGDP01254	NORTHAFRICA	HGDP PANEL		X			H1.H2D
HGDP01255	NORTHAFRICA	HGDP PANEL		X			H1.H2D
HGDP01260	NORTHAFRICA	HGDP PANEL					H1.H1
HGDP01264	NORTHAFRICA	HGDP PANEL					H1.H1
HGDP01267	NORTHAFRICA	HGDP PANEL		X			H1.H2
HGDP01273	NORTHAFRICA	HGDP PANEL					H1.H1
HGDP01274	NORTHAFRICA	HGDP PANEL		X			H1.H2D
HGDP01275	NORTHAFRICA	HGDP PANEL		X			H1.H2
HGDP01278	NORTHAFRICA	HGDP PANEL		X			H1.H2D
HGDP01279	NORTHAFRICA	HGDP PANEL		X			H1.H2D
HGDP01282	NORTHAFRICA	HGDP PANEL					H1.H1
HGDP00011	SOUTHASIA	HGDP PANEL					H1.H1
HGDP00021	SOUTHASIA	HGDP PANEL					H1.H1
HGDP00025	SOUTHASIA	HGDP PANEL		X			H1.H2
HGDP00027	SOUTHASIA	HGDP PANEL		X			H1.H2
HGDP00029	SOUTHASIA	HGDP PANEL					H1.H1
HGDP00037	SOUTHASIA	HGDP PANEL					H1.H1
HGDP00043	SOUTHASIA	HGDP PANEL		X			H1.H2D
HGDP00047	SOUTHASIA	HGDP PANEL					H1.H1
HGDP00054	SOUTHASIA	HGDP PANEL					H1.H1
HGDP00056	SOUTHASIA	HGDP PANEL		X			H1.H2D
HGDP00058	SOUTHASIA	HGDP PANEL		X			H1.H2
HGDP00062	SOUTHASIA	HGDP PANEL					H1.H1
HGDP00076	SOUTHASIA	HGDP PANEL					H1.H1
HGDP00082	SOUTHASIA	HGDP PANEL		X			H1.H2D
HGDP00092	SOUTHASIA	HGDP PANEL					H1.H1
HGDP00094	SOUTHASIA	HGDP PANEL		X			H1.H2D
HGDP00098	SOUTHASIA	HGDP PANEL					H1.H1
HGDP00102	SOUTHASIA	HGDP PANEL		X			H1.H2
HGDP00106	SOUTHASIA	HGDP PANEL					H1.H1
HGDP00118	SOUTHASIA	HGDP PANEL					H1.H1
HGDP00121	SOUTHASIA	HGDP PANEL					H1.H1
HGDP00127	SOUTHASIA	HGDP PANEL					H1.H1
HGDP00137	SOUTHASIA	HGDP PANEL		X			H1.H2D
HGDP00141	SOUTHASIA	HGDP PANEL		X			H1.H2D
HGDP00143	SOUTHASIA	HGDP PANEL		X			H1.H2
HGDP00145	SOUTHASIA	HGDP PANEL		X			H1.H2D
HGDP00154	SOUTHASIA	HGDP PANEL		X			H1.H2
HGDP00157	SOUTHASIA	HGDP PANEL		X			H1.H2D
HGDP00161	SOUTHASIA	HGDP PANEL		X			H1.H2
HGDP00163	SOUTHASIA	HGDP PANEL					H1.H1
HGDP00169	SOUTHASIA	HGDP PANEL		X			H1.H2D
HGDP00175	SOUTHASIA	HGDP PANEL					H1.H1
HGDP00185	SOUTHASIA	HGDP PANEL		X			H1.H2
HGDP00794	EUROPE	HGDP PANEL		X			H1.H2D
HGDP00795	EUROPE	HGDP PANEL		X			H1.H2D
HGDP00797	EUROPE	HGDP PANEL					H1.H1
HGDP00799	EUROPE	HGDP PANEL		X			H1.H2D
HGDP00800	EUROPE	HGDP PANEL		X			H1.H2D
HGDP00802	EUROPE	HGDP PANEL		X			H1.H2D
HGDP00803	EUROPE	HGDP PANEL		X			H1.H2D
HGDP00805	EUROPE	HGDP PANEL		X			H1.H2D
HGDP00806	EUROPE	HGDP PANEL					H1.H1
HGDP00808	EUROPE	HGDP PANEL		X			H1.H2D
HGDP00810	EUROPE	HGDP PANEL					H1.H1
HGDP00187	SOUTHASIA	HGDP PANEL					H1.H1
HGDP00199	SOUTHASIA	HGDP PANEL		X			H1.H2D
HGDP00201	SOUTHASIA	HGDP PANEL					H1.H1
HGDP00208	SOUTHASIA	HGDP PANEL		X			H1.H2D
HGDP00213	SOUTHASIA	HGDP PANEL					H1.H1
HGDP00216	SOUTHASIA	HGDP PANEL		X			H1.H2D
HGDP00222	SOUTHASIA	HGDP PANEL		X			H1.H2D
HGDP00230	SOUTHASIA	HGDP PANEL					H1.H1
HGDP00239	SOUTHASIA	HGDP PANEL		X			H1.H2D
HGDP00244	SOUTHASIA	HGDP PANEL					H1.H1
HGDP00254	SOUTHASIA	HGDP PANEL		X			H1.H2D
HGDP00262	SOUTHASIA	HGDP PANEL					H1.H1
HGDP00274	SOUTHASIA	HGDP PANEL		X			H1.H2D
HGDP00281	SOUTHASIA	HGDP PANEL					H1.H1
HGDP00290	SOUTHASIA	HGDP PANEL					H1.H1
HGDP00304	SOUTHASIA	HGDP PANEL		X			H1.H2D
HGDP00307	SOUTHASIA	HGDP PANEL		X			H1.H2D
HGDP00319	SOUTHASIA	HGDP PANEL		X			H1.H2D
HGDP00328	SOUTHASIA	HGDP PANEL					H1.H1
HGDP00338	SOUTHASIA	HGDP PANEL					H1.H1
HGDP00356	SOUTHASIA	HGDP PANEL		X			H1.H2D
HGDP00359	SOUTHASIA	HGDP PANEL					H1.H1
HGDP00402	SOUTHASIA	HGDP PANEL					H1.H1
HGDP00407	SOUTHASIA	HGDP PANEL					H1.H1
HGDP00428	SOUTHASIA	HGDP PANEL		X			H1.H2D
HGDP00438	SOUTHASIA	HGDP PANEL					H1.H1
HGDP00444	SOUTHASIA	HGDP PANEL		X			H1.H2D
HGDP01360	EUROPE	HGDP PANEL					H1.H1
HGDP01361	EUROPE	HGDP PANEL		X			H2D.H2D
HGDP01363	EUROPE	HGDP PANEL		X			H1.H2D
HGDP01364	EUROPE	HGDP PANEL		X			H1.H2D
HGDP01368	EUROPE	HGDP PANEL		X			H2.H2D
HGDP01369	EUROPE	HGDP PANEL		X			H1.H2D
HGDP01372	EUROPE	HGDP PANEL		X			H1.H2D
HGDP01373	EUROPE	HGDP PANEL		X			H1.H2D
HGDP01374	EUROPE	HGDP PANEL		X			H1.H2D
HGDP01375	EUROPE	HGDP PANEL		X			H1.H2D
HGDP01376	EUROPE	HGDP PANEL					H1.H1
HGDP01379	EUROPE	HGDP PANEL		X			H1.H2D
HGDP01380	EUROPE	HGDP PANEL		X			H1.H2D
ARG10	NORTHAFRICA	LC		X			H1.H2D
ARG11	NORTHAFRICA	LC		X			H1.H2D
ARG12	NORTHAFRICA	LC		X			H1.H2D
ARG13	NORTHAFRICA	LC		X			H1.H2D
ARG15	NORTHAFRICA	LC		X			H1.H2D
ARG16	NORTHAFRICA	LC		X			H1.H2D
ARG18	NORTHAFRICA	LC		X			H1.H2D
ARG1	NORTHAFRICA	LC					H1.H1
ARG20	NORTHAFRICA	LC					H1.H1
ARG21	NORTHAFRICA	LC					H1.H1
ARG23	NORTHAFRICA	LC					H1.H1
ARG24	NORTHAFRICA	LC					H1.H1
ARG25	NORTHAFRICA	LC		X			H2D.H2D
ARG27	NORTHAFRICA	LC					H1.H1
ARG28	NORTHAFRICA	LC					H1.H1
ARG30	NORTHAFRICA	LC		X			H1.H2D
ARG31	NORTHAFRICA	LC					H1.H1
ARG32	NORTHAFRICA	LC					H1.H1
ARG33	NORTHAFRICA	LC					H1.H1
ARG34	NORTHAFRICA	LC					H1.H1
ARG35	NORTHAFRICA	LC					H1.H1
ARG36	NORTHAFRICA	LC					H1.H1
ARG37	NORTHAFRICA	LC					H1.H1
ARG38	NORTHAFRICA	LC					H1.H1
ARG40	NORTHAFRICA	LC		X			H1.H2D
ARG42	NORTHAFRICA	LC					H1.H1
ARG43	NORTHAFRICA	LC					H1.H1
ARG45	NORTHAFRICA	LC					H1.H1
ARG46	NORTHAFRICA	LC					H1.H1
ARG48	NORTHAFRICA	LC					H1.H1
ARG4	NORTHAFRICA	LC		X			H1.H2D
ARG50	NORTHAFRICA	LC					H1.H1
ARG51	NORTHAFRICA	LC		X			H1.H2D
ARG52	NORTHAFRICA	LC					H1.H1
ARG55	NORTHAFRICA	LC					H1.H1
ARG56	NORTHAFRICA	LC					H1.H1
ARG58	NORTHAFRICA	LC		X			H1.H2D
ARG62	NORTHAFRICA	LC					H1.H1
ARG66	NORTHAFRICA	LC					H1.H1
ARG69	NORTHAFRICA	LC					H1.H1
ARG70	NORTHAFRICA	LC					H1.H1
ARG72	NORTHAFRICA	LC					H1.H1
ARG73	NORTHAFRICA	LC					H1.H1
ARG74	NORTHAFRICA	LC					H1.H1
ARG75	NORTHAFRICA	LC					H1.H1
ARG76	NORTHAFRICA	LC					H1.H1
ARG77	NORTHAFRICA	LC		X			H1.H2D
ARG78	NORTHAFRICA	LC		X			H1.H2D
ARG79	NORTHAFRICA	LC					H1.H1
ARG7	NORTHAFRICA	LC					H1.H1
ARG82	NORTHAFRICA	LC					H1.H1
ARG9	NORTHAFRICA	LC		X			H1.H2D
4313.PT	SOUTHEUROPE	AA		X			H2D.H2D
4314.PT	SOUTHEUROPE	AA		X			H1.H2D
4315.PT	SOUTHEUROPE	AA		X			H2D.H2D
4451.PT	SOUTHEUROPE	AA		X			H1.H2D
4452.PT	SOUTHEUROPE	AA		X			H2D.H2D
5035.PT	SOUTHEUROPE	AA		X			H1.H2D
5098.PT	SOUTHEUROPE	AA		X			H1.H2D
5183.PT	SOUTHEUROPE	AA		X			H1.H2D
5185.PT	SOUTHEUROPE	AA		X			H1.H2D
5198.PT	SOUTHEUROPE	AA		X			H2D.H2D
5199.PT	SOUTHEUROPE	AA		X			H1.H2D
5237.PT	SOUTHEUROPE	AA		X			H1.H2D
5238.PT	SOUTHEUROPE	AA		X			H1.H2D
5239.PT	SOUTHEUROPE	AA		X			H1.H2D
5240.PT	SOUTHEUROPE	AA		X			H1.H2D
5248.PT	SOUTHEUROPE	AA		X			H1.H2D
5289.PT	SOUTHEUROPE	AA		X			H1.H2D
5311.PT	SOUTHEUROPE	AA		X			H1.H2D
5314.PT	SOUTHEUROPE	AA		X			H1.H2D
5315.PT	SOUTHEUROPE	AA		X			H1.H2D
5316.PT	SOUTHEUROPE	AA		X			H1.H2D
5319.PT	SOUTHEUROPE	AA		X			H1.H2D
5329.PT	SOUTHEUROPE	AA		X			H1.H2D
5330.PT	SOUTHEUROPE	AA		X			H1.H2D
5338.PT	SOUTHEUROPE	AA		X			H1.H2D
5356.PT	SOUTHEUROPE	AA		X			H1.H2D
5379.PT	SOUTHEUROPE	AA		X			H1.H2D
5401.PT	SOUTHEUROPE	AA		X			H1.H2D
5404.PT	SOUTHEUROPE	AA		X			H1.H2D
[truncated: 121 more rows]

## Sheet: Supplementary Table II
List of Inversion- and Duplication-tagging Markers
#CHR	POSITION	rsID	REF	ALT	MARKER
17	43735478	rs116961033	A	G	INVERSION
17	43761856	rs116870912	C	T	INVERSION
17	43773124	rs117403175	A	C	INVERSION
17	43806925	rs114967794	G	A	INVERSION
17	43839951	rs117450815	A	T	INVERSION
17	43946112	rs118050707	T	C	INVERSION
17	43954686	rs117515986	G	A	INVERSION
17	44039691	rs117155798	A	G	INVERSION
17	44051846	rs117965319	A	G	INVERSION
17	44073889	rs114553892	A	G	INVERSION
17	44101563	rs118104841	T	C	INVERSION
17	44141347	rs113010151	A	G	INVERSION
17	44196153	rs116875990	A	G	INVERSION
17	44220454	rs117122375	T	G	INVERSION
17	44809001	rs199448	A	G	DUPLICATION
17	44828931	rs199533	C	T	DUPLICATION

## Sheet: Supplementary Table III
List of Individuals used for H2-specific SNPs detection
Individual ID	Population	Source	Coverage	17q21 Genotype
NA21599	MKK	Steinberg et al. (2012)	High	H2D.H2D
NA20890	GIH	Boettger et al. (2012)	High	H2D.H2D
HG00150	GBR	1000 Genomes	Low	H2D.H2D
HG00152	GBR	1000 Genomes	Low	H2D.H2D
HG00240	GBR	1000 Genomes	Low	H2D.H2D
NA12340	CEU	1000 Genomes	Low	H2D.H2D
NA20509	TSI	1000 Genomes	Low	H2'.H2D
NA20515	TSI	1000 Genomes	Low	H2'.H2D
NA20522	TSI	1000 Genomes	Low	H2D.H2D
NA20528	TSI	1000 Genomes	Low	H2D.H2D
NA20589	TSI	1000 Genomes	Low	H2'.H2'
NA20758	TSI	1000 Genomes	Low	H2D.H2D
NA20768	TSI	1000 Genomes	Low	H2D.H2D
NA20770	TSI	1000 Genomes	Low	H2D.H2D
NA20797	TSI	1000 Genomes	Low	H2D.H2D
NA20806	TSI	1000 Genomes	Low	H2D.H2D
NA20811	TSI	1000 Genomes	Low	H2D.H2D
NA20814	TSI	1000 Genomes	Low	H2D.H2D
NA20826	TSI	1000 Genomes	Low	H2D.H2D
NA20828	TSI	1000 Genomes	Low	H2'.H2D

## Sheet: Supplementary Table IV
H2-Polymorphic Panel
#CHR	POSITION	rsID	REF	ALT
17	43653129	rs141461397	A	G
17	43654468	rs149133346	C	T
17	43663780	rs183968659	C	G
17	43667792	rs113083040	T	C
17	43667836	rs112193661	C	A
17	43674130	rs141928757	A	G
17	43688387	rs148732400	G	A
17	43692338	rs146145951	C	T
17	43707619	rs116916717	C	A
17	43711678	rs143533902	T	C
17	43718027	rs117618829	C	T
17	43722604	rs118084908	A	G
17	43723929	rs188115863	G	A
17	43735478	rs116961033	A	G
17	43742298	rs117003064	T	A
17	43757450	rs117795902	C	A
17	43757777	rs118171450	C	T
17	43761856	rs116870912	C	T
17	43773124	rs117403175	A	C
17	43786614	rs118076411	T	C
17	43789710	rs117556827	C	G
17	43798308	rs117615688	G	A
17	43806925	rs114967794	G	A
17	43812737	rs185046589	T	G
17	43825247	rs140493983	G	T
17	43828764	rs115283395	G	A
17	43836953	rs117521065	C	A
17	43839951	rs117450815	A	T
17	43848638	rs117024240	G	A
17	43862593	rs144817232	G	A
17	43897855	rs151064014	G	T
17	43902541	rs4327090	G	A
17	43923410	rs150431364	C	T
17	43926149	rs112907840	A	G
17	43927290	rs117194038	G	A
17	43932797	rs117051720	G	C
17	43939214	rs140843301	T	C
17	43946112	rs118050707	T	C
17	43946291	rs117908675	A	G
17	43949342	rs117984054	G	A
17	43953475	rs183583287	C	T
17	43954686	rs117515986	G	A
17	43968246	rs117293754	T	C
17	43977730	rs185273085	G	A
17	43998278	rs117852805	C	T
17	44001017	rs188817542	G	A
17	44019199	rs191419241	A	T
17	44039691	rs117155798	A	G
17	44041562	rs117932281	G	T
17	44045585	rs191929402	C	A
17	44051846	rs117965319	A	G
17	44052552	rs140753174	C	T
17	44073889	rs114553892	A	G
17	44078618	rs117499775	T	C
17	44101563	rs118104841	T	C
17	44102604	rs113373871	T	C
17	44105727	rs117379709	G	A
17	44141347	rs113010151	A	G
17	44142024	rs143590710	C	G
17	44156181	rs117540507	T	A
17	44175240	rs190618874	T	C
17	44196153	rs116875990	A	G
17	44201791	rs112073200	G	C
17	44217226	rs117980624	A	G
17	44220454	rs117122375	T	G
17	44226980	rs150079804	G	A
17	44236321	rs117991098	G	C
17	44292139	rs140034546	A	G
17	44296251	rs112830278	C	T
17	44314342	rs111265932	C	T
17	44357255	rs140176214	T	C
17	44357351	rs113377745	T	C
17	44809001	rs199448	G	A
17	44828931	rs199533	C	T
